# Supplementary material for: 2-Carboxy­anilinium bromide monohydrate
Source: Acta Crystallogr Sect E Struct Rep Online. 2009 Nov 28;65(Pt 12):o3247–8. doi: 10.1107/S1600536809050235 (PMC2972090; doi:10.1107/S1600536809050235)
Supplement: Supplementary file 1 [file e-65-o3247-sup1.cif]

##############################################################################
###                                                                        ###
###        Electronic paper (Acta Crystallographica Section E)             ###
###                                                                        ###
##############################################################################
#                                                                            #
# This CIF contains the data in a paper accepted for publication in Acta     #
# Crystallographica Section E. It conforms to the requirements of Notes      #
# for Authors for Section E, and has been peer reviewed under the auspices   #
# of the IUCr Commission on Journals.                                        #
#                                                                            #
# Full details of the Crystallographic Information File format               #
# are given in the paper "The Crystallographic Information File (CIF):       #
# a New Standard Archive File for Crystallography" by S. R. Hall, F. H.      #
# Allen and I. D. Brown [Acta Cryst. (1991), A47, 655-685].                  #
#                                                                            #
# The current version of the core CIF dictionary is obtainable from          #
# ftp://ftp.iucr.org/pub/cif_core.dic. The current version number is 2.4.    #
#                                                                            #
# Software is freely available for graphical display of the structure(s) in  #
# this CIF.  For information consult the CIF home page http://www.iucr.org/  #
# cif/home.html                                                              #
#                                                                            #
# This file may be used for bona fide research purposes within the           #
# scientific community so long as proper attribution is given to the journal # 
# article from which it was obtained.                                        #
#                                                                            #
##############################################################################
                                             
data_global
_audit_creation_method     'SHELXTL/PC'
_journal_data_validation_number     ?
_journal_date_recd_electronic     2009-11-12
_journal_date_accepted     2009-11-22
_journal_name_full     'Acta Crystallographica, Section E'
_journal_year     2009
_journal_volume     65
_journal_issue     12
_journal_page_first     o3247
_journal_page_last     o3248
_journal_paper_category     QO
_journal_coeditor_code     SJ2678
_publ_contact_author_name     'Professor Dr S. Asath Bahadur'
_publ_contact_author_address
;
Department of Physics
Kalasalingam University
Anand Nagar
Krishnan Koil - 626 190
India.
;
_publ_contact_author_email     s_a_bahadur@yahoo.co.in
_publ_contact_author_fax     '+91 4563289322'
_publ_contact_author_phone     '+91 9942589442'
_publ_section_title
;
2-Carboxyanilinium bromide monohydrate
;
loop_
    _publ_author_name
    _publ_author_address
    'V. Susindran'
;Department of Lighthouses & Lightships
Ministry of Shipping
Nagapattinam Lighthouse & DGPS station
Nagapattinam 611 001
India
;
    'S. Athimoolam'
;Department of Physics
University College of Engineering Nagercoil
Anna University Tirunelveli
Nagercoil 629 004
India
;
    'S. Asath Bahadur'
;Department of Physics
Kalasalingam University
Krishnan Koil 626 190
India
;
    'B. Sridhar'
;Laboratory of X-ray Crystallography
Indian Institute of Chemical Technology
Hyderabad 500 007
India
;
_publ_section_synopsis     .
data_I
_audit_creation_method     SHELXTL/PC
_chemical_name_systematic
;
2-Carboxyanilinium bromide monohydrate
;
_chemical_name_common
;
;
_chemical_formula_moiety     'C7 H8 N O2 +, Br -, H2 O '
_chemical_formula_sum     'C7 H10 Br N O3'
_chemical_formula_iupac     'C7 H8 N O2 +, Br -, H2 O '
_chemical_formula_weight     236.07
_chemical_melting_point     ?
_symmetry_cell_setting     'monoclinic'
_symmetry_space_group_name_H-M     'C 2/c'
_symmetry_space_group_name_Hall     '-C 2yc'
loop_
    _symmetry_equiv_pos_as_xyz
    'x, y, z'
    '-x, y, -z+1/2'
    'x+1/2, y+1/2, z'
    '-x+1/2, y+1/2, -z+1/2'
    '-x, -y, -z'
    'x, -y, z-1/2'
    '-x+1/2, -y+1/2, -z'
    'x+1/2, -y+1/2, z-1/2'
_cell_length_a     23.515(2)
_cell_length_b     4.8923(4)
_cell_length_c     16.5222(12)
_cell_angle_alpha     90.00
_cell_angle_beta     91.569(5)
_cell_angle_gamma     90.00
_cell_volume     1900.0(3)
_cell_formula_units_Z     8
_cell_measurement_reflns_used     3371
_cell_measurement_theta_min     2.76
_cell_measurement_theta_max     25.02
_cell_measurement_temperature     293(2)
_exptl_crystal_description     'needle'
_exptl_crystal_colour     'colourless'
_exptl_crystal_size_max     0.25
_exptl_crystal_size_mid     0.14
_exptl_crystal_size_min     0.13
_exptl_crystal_density_diffrn     1.650
_exptl_crystal_density_meas     ?
_exptl_crystal_density_method     'not measured'
_exptl_crystal_F_000     944
_exptl_absorpt_coefficient_mu     4.296
_exptl_absorpt_correction_type     none
_exptl_absorpt_process_details     ?
_exptl_absorpt_correction_T_min     ?
_exptl_absorpt_correction_T_max     ?
_exptl_special_details
;
;
_diffrn_ambient_temperature     293(2)
_diffrn_radiation_type     MoK\a
_diffrn_radiation_wavelength     0.71073
_diffrn_radiation_source     'fine-focus sealed tube'
_diffrn_radiation_monochromator     graphite
_diffrn_measurement_device_type     'Bruker SMART APEX CCD area-detector'
_diffrn_measurement_device     'Bruker SMART APEX CCD area-detector'
_diffrn_measurement_method     '\w scans'
_diffrn_detector_area_resol_mean     ?
_diffrn_reflns_number     7910
_diffrn_reflns_av_R_equivalents     0.0347
_diffrn_reflns_av_sigmaI/netI     0.0298
_diffrn_reflns_theta_min     1.73
_diffrn_reflns_theta_max     24.99
_diffrn_reflns_theta_full     24.99
_diffrn_measured_fraction_theta_max     0.999
_diffrn_measured_fraction_theta_full     0.999
_diffrn_reflns_limit_h_min     -27
_diffrn_reflns_limit_h_max     27
_diffrn_reflns_limit_k_min     -5
_diffrn_reflns_limit_k_max     5
_diffrn_reflns_limit_l_min     -19
_diffrn_reflns_limit_l_max     19
_diffrn_standards_number     0
_diffrn_standards_interval_count     ?
_diffrn_standards_interval_time     ?
_diffrn_standards_decay_%     ?
_refine_special_details
;
Refinement of <i>F</i>\^2\^ against ALL reflections. The weighted
<i>R</i>-factor <i>wR</i> and goodness of fit <i>S</i> are based on
<i>F</i>\^2\^, conventional <i>R</i>-factors <i>R</i> are based on <i>F</i>,
with <i>F</i> set to zero for negative <i>F</i>\^2\^. The threshold expression
of <i>F</i>\^2\^ > \s(<i>F</i>\^2\^) is used only for calculating
<i>R</i>-factors(gt) <i>etc</i>. and is not relevant to the choice of
reflections for refinement. <i>R</i>-factors based on <i>F</i>\^2\^ are
statistically about twice as large as those based on <i>F</i>, and <i>R</i>-
factors based on ALL data will be even larger.
;
_reflns_number_total     1671
_reflns_number_gt     1505
_reflns_threshold_expression     I>2\s(I)
_refine_ls_structure_factor_coef     Fsqd
_refine_ls_matrix_type     full
_refine_ls_R_factor_all     0.0345
_refine_ls_R_factor_gt     0.0311
_refine_ls_wR_factor_gt     0.0814
_refine_ls_wR_factor_ref     0.0834
_refine_ls_goodness_of_fit_ref     1.072
_refine_ls_restrained_S_all     1.071
_refine_ls_number_reflns     1671
_refine_ls_number_parameters     133
_refine_ls_number_restraints     6
_refine_ls_hydrogen_treatment     mixed
_refine_ls_weighting_scheme     calc
_refine_ls_weighting_details
;
calc w=1/[\s^2^(Fo^2^)+(0.0547P)^2^+0.8797P] where P=(Fo^2^+2Fc^2^)/3
;
_atom_sites_solution_hydrogens     geom
_atom_sites_solution_primary     direct
_atom_sites_solution_secondary     difmap
_refine_ls_shift/su_max     0.001
_refine_ls_shift/su_max_lt     0.001
_refine_ls_shift/su_mean     <0.001
_refine_diff_density_max     0.908
_refine_diff_density_min     -0.438
_refine_ls_extinction_method     none
_refine_ls_extinction_coef     ?
loop_
    _atom_type_symbol
    _atom_type_description
    _atom_type_scat_dispersion_real
    _atom_type_scat_dispersion_imag
    _atom_type_scat_source
    'C' 'C' 0.0033 0.0016
                         'International Tables Vol C Tables 4.2.6.8 and 6.1.1.4'
    'H' 'H' 0.0000 0.0000
                         'International Tables Vol C Tables 4.2.6.8 and 6.1.1.4'
    'N' 'N' 0.0061 0.0033
                         'International Tables Vol C Tables 4.2.6.8 and 6.1.1.4'
    'O' 'O' 0.0106 0.0060
                         'International Tables Vol C Tables 4.2.6.8 and 6.1.1.4'
    'Br' 'Br' -0.2901 2.4595
                         'International Tables Vol C Tables 4.2.6.8 and 6.1.1.4'
_computing_data_collection     'SMART (Bruker, 2001)'
_computing_cell_refinement     'SAINT (Bruker, 2001)'
_computing_data_reduction     'SAINT (Bruker, 2001)'
_computing_structure_solution     'SHELXTL/PC (Sheldrick, 2008)'
_computing_structure_refinement     'SHELXTL/PC (Sheldrick, 2008)'
_computing_molecular_graphics
;
ORTEP-3  (Farrugia, 1997), Mercury (Macrae <i>et al.</i>,  2006)
and PLATON (Spek, 2009)
;
_computing_publication_material     'SHELXTL/PC (Sheldrick, 2008)'
loop_
    _atom_site_type_symbol
    _atom_site_label
    _atom_site_fract_x
    _atom_site_fract_y
    _atom_site_fract_z
    _atom_site_U_iso_or_equiv
    _atom_site_adp_type
    _atom_site_calc_flag
    _atom_site_refinement_flags
    _atom_site_occupancy
    _atom_site_disorder_assembly
    _atom_site_disorder_group
    C C1 0.30710(11) 0.7182(6) 0.10059(17) 0.0402(6) Uani d . 1 . .
    O O1 0.32154(8) 0.5757(5) 0.04450(13) 0.0545(5) Uani d . 1 . .
    O O2 0.25690(9) 0.6995(5) 0.13219(16) 0.0617(6) Uani d D 1 . .
    C C2 0.34468(10) 0.9244(5) 0.14078(15) 0.0363(5) Uani d . 1 . .
    C C3 0.32628(12) 1.0695(6) 0.20723(17) 0.0478(6) Uani d . 1 . .
    H H3 0.2900 1.0379 0.2261 0.057 Uiso calc R 1 . .
    C C4 0.36070(15) 1.2595(7) 0.2458(2) 0.0546(8) Uani d . 1 . .
    H H4 0.3474 1.3559 0.2900 0.065 Uiso calc R 1 . .
    C C5 0.41512(14) 1.3072(6) 0.2189(2) 0.0533(8) Uani d . 1 . .
    H H5 0.4385 1.4345 0.2451 0.064 Uiso calc R 1 . .
    C C6 0.43443(12) 1.1638(5) 0.15278(18) 0.0455(7) Uani d . 1 . .
    H H6 0.4708 1.1954 0.1342 0.055 Uiso calc R 1 . .
    C C7 0.39988(10) 0.9755(5) 0.11468(14) 0.0346(5) Uani d . 1 . .
    N N1 0.42208(10) 0.8318(5) 0.04455(15) 0.0392(5) Uani d D 1 . .
    H H2 0.2382(16) 0.565(7) 0.113(2) 0.087(13) Uiso d D 1 . .
    H H1A 0.4245(13) 0.955(5) 0.0050(15) 0.051(9) Uiso d D 1 . .
    H H1B 0.4557(10) 0.756(7) 0.055(2) 0.066(11) Uiso d D 1 . .
    H H1C 0.3992(12) 0.695(5) 0.0301(19) 0.048(9) Uiso d D 1 . .
    O O1W 0.19167(12) 0.3305(6) 0.0733(2) 0.0938(11) Uani d D 1 . .
    H H1W 0.1594(13) 0.308(8) 0.090(3) 0.085(15) Uiso d D 1 . .
    H H2W 0.198(3) 0.214(9) 0.038(3) 0.13(2) Uiso d D 1 . .
    Br Br1 0.056322(10) 0.18719(6) 0.089222(16) 0.04570(16) Uani d . 1 . .
loop_
    _atom_site_aniso_label
    _atom_site_aniso_U_11
    _atom_site_aniso_U_22
    _atom_site_aniso_U_33
    _atom_site_aniso_U_12
    _atom_site_aniso_U_13
    _atom_site_aniso_U_23
    C1 0.0318(14) 0.0467(15) 0.0424(16) -0.0048(11) 0.0049(11) -0.0007(12)
    O1 0.0413(10) 0.0646(12) 0.0581(12) -0.0159(10) 0.0136(9) -0.0217(11)
    O2 0.0347(11) 0.0786(16) 0.0727(16) -0.0194(10) 0.0183(10) -0.0272(12)
    C2 0.0318(12) 0.0408(13) 0.0366(13) -0.0018(11) 0.0043(9) 0.0014(11)
    C3 0.0409(14) 0.0567(16) 0.0463(15) -0.0042(13) 0.0129(12) -0.0058(14)
    C4 0.061(2) 0.0586(17) 0.0442(17) -0.0067(15) 0.0098(15) -0.0155(14)
    C5 0.0494(18) 0.0566(19) 0.0535(19) -0.0104(13) -0.0046(14) -0.0124(14)
    C6 0.0323(14) 0.0500(16) 0.0545(17) -0.0055(11) 0.0040(12) -0.0045(12)
    C7 0.0301(12) 0.0377(13) 0.0360(13) 0.0007(10) 0.0039(9) 0.0015(10)
    N1 0.0297(12) 0.0440(13) 0.0443(13) -0.0031(10) 0.0083(10) -0.0025(10)
    O1W 0.0483(15) 0.101(2) 0.133(3) -0.0328(15) 0.0277(17) -0.062(2)
    Br1 0.0333(2) 0.0562(2) 0.0477(2) -0.00031(10) 0.00334(13) 0.00488(11)
_geom_special_details
;
All e.s.d.'s (except the e.s.d. in the dihedral angle between two l.s. planes)
are estimated using the full covariance matrix. The cell e.s.d.'s are taken
into account individually in the estimation of e.s.d.'s in distances, angles
and torsion angles; correlations between e.s.d.'s in cell parameters are only
used when they are defined by crystal symmetry. An approximate (isotropic)
treatment of cell e.s.d.'s is used for estimating e.s.d.'s involving l.s.
planes.
;
loop_
    _geom_bond_atom_site_label_1
    _geom_bond_atom_site_label_2
    _geom_bond_site_symmetry_2
    _geom_bond_distance
    _geom_bond_publ_flag
    C1 O1 . 1.216(3) ?
    C1 O2 . 1.307(3) ?
    C1 C2 . 1.486(4) ?
    O2 H2 . 0.85(3) ?
    C2 C3 . 1.386(4) ?
    C2 C7 . 1.401(3) ?
    C3 C4 . 1.377(4) ?
    C3 H3 . 0.9300 ?
    C4 C5 . 1.386(5) ?
    C4 H4 . 0.9300 ?
    C5 C6 . 1.386(4) ?
    C5 H5 . 0.9300 ?
    C6 C7 . 1.370(4) ?
    C6 H6 . 0.9300 ?
    C7 N1 . 1.464(3) ?
    N1 H1A . 0.890(18) ?
    N1 H1B . 0.888(19) ?
    N1 H1C . 0.886(18) ?
    O1W H1W . 0.82(3) ?
    O1W H2W . 0.83(3) ?
loop_
    _geom_angle_atom_site_label_1
    _geom_angle_atom_site_label_2
    _geom_angle_atom_site_label_3
    _geom_angle_site_symmetry_1
    _geom_angle_site_symmetry_3
    _geom_angle
    _geom_angle_publ_flag
    O1 C1 O2 . . 122.6(2) ?
    O1 C1 C2 . . 123.7(2) ?
    O2 C1 C2 . . 113.7(2) ?
    C1 O2 H2 . . 112(3) ?
    C3 C2 C7 . . 117.7(2) ?
    C3 C2 C1 . . 120.5(2) ?
    C7 C2 C1 . . 121.9(2) ?
    C4 C3 C2 . . 121.3(3) ?
    C4 C3 H3 . . 119.3 ?
    C2 C3 H3 . . 119.3 ?
    C3 C4 C5 . . 120.1(3) ?
    C3 C4 H4 . . 120.0 ?
    C5 C4 H4 . . 120.0 ?
    C6 C5 C4 . . 119.5(3) ?
    C6 C5 H5 . . 120.2 ?
    C4 C5 H5 . . 120.2 ?
    C7 C6 C5 . . 120.0(3) ?
    C7 C6 H6 . . 120.0 ?
    C5 C6 H6 . . 120.0 ?
    C6 C7 C2 . . 121.4(2) ?
    C6 C7 N1 . . 117.8(2) ?
    C2 C7 N1 . . 120.8(2) ?
    C7 N1 H1A . . 107(2) ?
    C7 N1 H1B . . 112(3) ?
    H1A N1 H1B . . 111(3) ?
    C7 N1 H1C . . 110(2) ?
    H1A N1 H1C . . 111(3) ?
    H1B N1 H1C . . 106(3) ?
    H1W O1W H2W . . 109(5) ?
loop_
    _geom_torsion_atom_site_label_1
    _geom_torsion_atom_site_label_2
    _geom_torsion_atom_site_label_3
    _geom_torsion_atom_site_label_4
    _geom_torsion_site_symmetry_1
    _geom_torsion_site_symmetry_2
    _geom_torsion_site_symmetry_3
    _geom_torsion_site_symmetry_4
    _geom_torsion
    _geom_torsion_publ_flag
    O1 C1 C2 C3 . . . . -176.6(3) ?
    O2 C1 C2 C3 . . . . 2.2(4) ?
    O1 C1 C2 C7 . . . . 2.0(4) ?
    O2 C1 C2 C7 . . . . -179.3(3) ?
    C7 C2 C3 C4 . . . . 0.7(4) ?
    C1 C2 C3 C4 . . . . 179.3(3) ?
    C2 C3 C4 C5 . . . . -0.6(5) ?
    C3 C4 C5 C6 . . . . 0.4(5) ?
    C4 C5 C6 C7 . . . . -0.3(5) ?
    C5 C6 C7 C2 . . . . 0.4(4) ?
    C5 C6 C7 N1 . . . . 179.3(3) ?
    C3 C2 C7 C6 . . . . -0.6(4) ?
    C1 C2 C7 C6 . . . . -179.2(3) ?
    C3 C2 C7 N1 . . . . -179.5(2) ?
    C1 C2 C7 N1 . . . . 1.9(4) ?
loop_
    _geom_hbond_atom_site_label_D
    _geom_hbond_atom_site_label_H
    _geom_hbond_atom_site_label_A
    _geom_hbond_site_symmetry_A
    _geom_hbond_distance_DH
    _geom_hbond_distance_HA
    _geom_hbond_distance_DA
    _geom_hbond_angle_DHA
    O2 H2 O1W . 0.85(3) 1.70(3) 2.545(3) 171(4)
    N1 H1A Br1 7_565 0.89(2) 2.390(10)
                                     3.277(2) 171(3)
    N1 H1B Br1 3 0.89(2) 2.44(2) 3.299(2) 163(3)
    N1 H1C O1 . 0.89(2) 1.94(3) 2.676(3) 140(3)
    O1W H2W O1 7 0.83(3) 2.01(4) 2.793(4) 157(6)
    O1W H1W Br1 . 0.82(3) 2.49(3) 3.277(3) 159(4)
