# Supplementary material for: 2-Carboxy­anilinium bromide monohydrate
Source: Acta Crystallogr Sect E Struct Rep Online. 2009 Nov 28;65(Pt 12):o3247–8. doi: 10.1107/S1600536809050235 (PMC2972090; doi:10.1107/S1600536809050235)
Supplement: Supplementary file 2 [file e-65-o3247-Isup2.hkl]

#
# h,k,l, Fc-squared, Fo-squared, sigma(Fo-squared) and status flag
#
data_I
_shelx_title ' AC51m in C2/c'
_shelx_refln_list_code          4
_shelx_F_calc_maximum      343.00
_exptl_crystal_F_000       944.00
_reflns_d_resolution_high  0.8413
 
loop_
 _symmetry_equiv_pos_as_xyz
 'x, y, z'
 '-x, y, -z+1/2'
 'x+1/2, y+1/2, z'
 '-x+1/2, y+1/2, -z+1/2'
 '-x, -y, -z'
 'x, -y, z-1/2'
 '-x+1/2, -y+1/2, -z'
 'x+1/2, -y+1/2, z-1/2'
 
_cell_length_a    23.5151
_cell_length_b     4.8923
_cell_length_c    16.5222
_cell_angle_alpha  90.000
_cell_angle_beta   91.569
_cell_angle_gamma  90.000
 
_shelx_F_squared_multiplier     1.000
 
loop_
 _refln_index_h
 _refln_index_k
 _refln_index_l
 _refln_F_squared_calc
 _refln_F_squared_meas
 _refln_F_squared_sigma
 _refln_observed_status
   2   0   0     5178.71     6426.82    327.93 o
   4   0   0     3940.22     4894.87    249.16 o
   6   0   0    18073.81    21101.11    621.77 o
   8   0   0   117648.07   150926.91   4942.81 o
  10   0   0    28152.09    34533.00   1120.28 o
  12   0   0      743.94     1065.80     35.17 o
  14   0   0       50.28       79.30     10.48 o
  16   0   0    21409.77    25905.44    765.29 o
  18   0   0     5183.69     5719.53    171.91 o
  20   0   0     5370.71     6270.11    239.28 o
  22   0   0       43.73      120.41     46.19 o
  24   0   0     2743.72     3055.80    221.03 o
  26   0   0     2986.69     2838.86    149.50 o
   1   1   0      137.65      133.78      4.89 o
   3   1   0     6052.92     6065.78    121.02 o
   5   1   0      392.70      452.69     11.22 o
   7   1   0     2362.66     2663.58     52.82 o
   9   1   0     3449.59     3635.95     77.11 o
  11   1   0     3876.88     4287.21     90.99 o
  13   1   0      478.44      584.51     24.54 o
  15   1   0      847.21      994.60     24.47 o
  17   1   0     3225.26     3470.82     74.95 o
  19   1   0      301.84      312.41     12.54 o
  21   1   0      369.04      371.54     15.37 o
  23   1   0        5.76       26.34     10.69 o
  25   1   0      346.90      351.97     19.98 o
  27   1   0      544.46      551.00     28.95 o
   0   2   0    37146.02    36788.16    963.92 o
   2   2   0     6988.98     6838.37    127.06 o
   4   2   0     2662.34     2803.26     61.38 o
   6   2   0    12054.48    12593.38    275.82 o
   8   2   0    10803.08    11373.03    243.37 o
  10   2   0     9694.00    10091.15    216.17 o
  12   2   0     2553.15     2697.22     54.78 o
  14   2   0     2135.86     2090.28     46.91 o
  16   2   0     8173.64     8816.47    228.08 o
  18   2   0      284.10      315.76     15.96 o
  20   2   0     2098.42     2224.93     57.88 o
  22   2   0       20.90       20.25     12.71 o
  24   2   0      410.36      396.59     20.32 o
  26   2   0      421.48      415.26     26.45 o
   1   3   0    10204.67     9501.56    176.85 o
   3   3   0     1635.12     1517.08     32.27 o
   5   3   0      736.46      681.09     18.07 o
   7   3   0     4615.27     4346.42     88.17 o
   9   3   0     4479.01     4094.89     89.36 o
  11   3   0     4429.06     4344.30     94.93 o
  13   3   0      124.96      143.51      9.67 o
  15   3   0      181.36      193.80     11.22 o
  17   3   0     3390.32     3328.14     75.04 o
  19   3   0     3375.18     3334.09     90.22 o
  21   3   0     1484.18     1336.26     41.78 o
  23   3   0      152.28      144.43     16.53 o
   0   4   0       23.17       29.46     10.55 o
   2   4   0       23.87       23.21      7.32 o
   4   4   0       10.07       16.95      7.08 o
   6   4   0       16.84       27.40      7.41 o
   8   4   0      266.96      244.90     10.53 o
  10   4   0       27.11       19.23      8.55 o
  12   4   0       48.54       64.04     10.26 o
  14   4   0       15.72       22.79     11.33 o
  16   4   0       18.99       15.88     13.40 o
  18   4   0       31.42       19.80     14.33 o
  20   4   0      125.84      119.86     17.58 o
   1   5   0     1414.43     1593.96     50.56 o
   3   5   0      164.34      163.45     16.36 o
   5   5   0        2.55        1.43     14.59 o
   7   5   0      560.75      614.35     27.82 o
   9   5   0     1520.88     1648.83     52.79 o
  11   5   0      773.80      855.73     41.55 o
  13   5   0        0.84       -7.07     25.41 o
 -27   1   1      293.71      339.08     25.75 o
 -25   1   1     1499.74     1521.10     47.22 o
 -23   1   1     7949.20     8887.53    233.09 o
 -21   1   1     1183.55     1245.10     31.55 o
 -19   1   1        5.04       19.01      9.09 o
 -17   1   1     9302.18    10570.55    221.74 o
 -15   1   1    11516.50    12933.13    270.54 o
 -13   1   1    13078.51    14904.19    311.57 o
 -11   1   1       84.77       87.80      8.78 o
  -9   1   1     3457.65     3681.19     78.00 o
  -7   1   1    52613.36    60161.63   1249.54 o
  -5   1   1     8318.45     9053.55    193.24 o
  -3   1   1    16979.83    18409.95    392.26 o
  -1   1   1     3028.42     2898.11     63.27 o
   1   1   1     4696.39     4741.19     87.83 o
   3   1   1    38680.19    41936.63    829.05 o
   5   1   1    37717.77    42426.38    827.37 o
   7   1   1     1264.20     1427.07     36.16 o
   9   1   1     7372.24     8389.09    176.77 o
  11   1   1    10419.64    11243.04    235.07 o
  13   1   1    30798.64    35620.72    741.99 o
  15   1   1     3269.84     3538.52     75.94 o
  17   1   1      756.19      828.63     23.37 o
  19   1   1     7103.70     8008.48    169.15 o
  21   1   1     9074.16    10236.36    215.77 o
  23   1   1     1289.51     1318.10     36.00 o
  25   1   1      179.44      221.61     17.29 o
  27   1   1     1131.28     1118.52     44.56 o
 -26   2   1     1518.76     1584.86     62.84 o
 -24   2   1     1454.04     1420.71     43.99 o
 -22   2   1      799.27      776.15     26.54 o
 -20   2   1     1190.29     1176.84     44.09 o
 -18   2   1     3873.85     3955.34    123.70 o
 -16   2   1     4945.96     5049.46    119.23 o
 -14   2   1     1366.67     1318.57     34.72 o
 -12   2   1     5894.68     6089.67    131.89 o
 -10   2   1     1664.67     1669.73     37.92 o
  -8   2   1     5557.99     5620.05    120.99 o
  -6   2   1     5462.72     4863.89    104.88 o
  -4   2   1    15658.37    15481.79    309.49 o
  -2   2   1      509.68      450.57     10.90 o
   0   2   1     5273.92     4840.45     90.27 o
   2   2   1     6510.00     6035.09    112.41 o
   4   2   1    48556.06    48961.46    974.92 o
   6   2   1       55.90       48.60      5.77 o
   8   2   1     2116.14     2205.87     44.57 o
  10   2   1     6476.73     6351.09    136.58 o
  12   2   1    14062.17    14455.32    304.02 o
  14   2   1     2161.34     2129.97     44.29 o
  16   2   1     1568.03     1544.12     40.22 o
  18   2   1      599.10      598.29     20.95 o
  20   2   1     2882.76     2848.79     77.43 o
  22   2   1      794.94      788.88     28.25 o
  24   2   1       47.51       67.20     14.43 o
  26   2   1      176.66      173.39     17.42 o
 -23   3   1      354.07      324.04     19.69 o
 -21   3   1      113.20       91.30     14.55 o
 -19   3   1       14.93       37.33     13.38 o
 -17   3   1     1882.37     1969.79     46.99 o
 -15   3   1      517.63      488.20     17.16 o
 -13   3   1       36.94       39.59      8.54 o
 -11   3   1      306.30      325.64     12.30 o
  -9   3   1      217.18      230.73      9.65 o
  -7   3   1     4815.84     4860.31     98.60 o
  -5   3   1       26.04       33.80      5.46 o
  -3   3   1      660.71      696.21     16.93 o
  -1   3   1      204.93      216.43      7.54 o
   1   3   1     1176.03     1132.20     24.83 o
   3   3   1     4171.29     4479.20     84.12 o
   5   3   1     1153.42     1258.39     25.40 o
   7   3   1       17.61       17.65      5.73 o
   9   3   1      809.11      826.13     21.46 o
  11   3   1      905.33      925.04     24.02 o
  13   3   1     1506.36     1578.04     37.74 o
  15   3   1        9.15       17.15      9.30 o
  17   3   1       82.02       85.33     11.16 o
  19   3   1      451.05      426.49     20.07 o
  21   3   1      247.50      251.52     17.03 o
  23   3   1      174.23      192.41     17.12 o
 -20   4   1        6.62       10.82     18.32 o
 -18   4   1      214.84      184.90     18.21 o
 -16   4   1     2209.12     2074.14     55.23 o
 -14   4   1     2333.90     2229.55     52.06 o
 -12   4   1      712.08      650.07     22.76 o
 -10   4   1       97.35      103.35     10.04 o
  -8   4   1     2046.30     2098.32     54.66 o
  -6   4   1     6074.43     6126.33    152.15 o
  -4   4   1     3147.73     3238.81     81.56 o
  -2   4   1      100.85      106.00      9.78 o
   0   4   1     1801.27     1777.45     46.68 o
   2   4   1     4877.85     4915.82    121.43 o
   4   4   1     6636.07     6990.06    171.47 o
   6   4   1      565.28      565.26     17.91 o
   8   4   1       23.21       25.31      8.53 o
  10   4   1     5409.50     5386.03    119.56 o
  12   4   1     3784.57     3753.26     91.63 o
  14   4   1      998.00     1010.01     33.72 o
  16   4   1        0.92        7.94     13.36 o
  18   4   1     1293.76     1187.76     45.40 o
  20   4   1     2122.97     2100.96     68.86 o
 -13   5   1       56.12       47.21     26.38 o
 -11   5   1        1.40       17.51     20.25 o
  -9   5   1       24.05       33.20     19.00 o
  -7   5   1      250.45      323.03     19.97 o
  -5   5   1       58.83       61.55     15.41 o
  -3   5   1       96.92      118.16     16.47 o
  -1   5   1       82.53      127.90     15.56 o
   1   5   1      356.63      409.23     20.95 o
   3   5   1      214.88      248.12     17.86 o
   5   5   1      108.79      125.07     16.06 o
   7   5   1      134.73      161.87     17.10 o
   9   5   1       87.24      112.08     17.36 o
  11   5   1      240.29      245.96     29.29 o
  13   5   1       66.19       78.64     27.42 o
 -26   0   2        3.91       -4.27     17.98 o
 -24   0   2     1538.81     1596.61     67.53 o
 -22   0   2     4837.02     5296.09    220.23 o
 -20   0   2     8352.38     9575.82    286.11 o
 -18   0   2     1196.70     1198.60     41.74 o
 -16   0   2      359.34      456.11     27.18 o
 -14   0   2    35700.98    43484.65   1282.04 o
 -12   0   2    21706.71    25324.62    745.84 o
 -10   0   2      715.68      600.15     22.02 o
  -8   0   2     7054.62     8620.23    369.98 o
  -6   0   2    12785.41    15944.89    781.25 o
  -4   0   2    58347.65    52118.24   1884.39 o
  -2   0   2      783.08      847.16     43.40 o
   0   0   2    15066.70    14001.66    493.67 o
   2   0   2     9234.06     8492.52    221.55 o
   4   0   2    16709.86    18553.78    556.86 o
   6   0   2    39232.85    46534.20   2361.43 o
   8   0   2    53614.18    63142.69   1858.49 o
  10   0   2       19.48       29.97      5.93 o
  12   0   2     7870.86     8738.24    279.96 o
  14   0   2    24474.83    29225.53   1054.60 o
  16   0   2    14025.85    16512.40   1165.44 o
  18   0   2     1845.05     2049.52     98.91 o
  20   0   2     1683.63     1739.00     75.32 o
  22   0   2     3476.14     4066.81    372.94 o
  24   0   2     6859.67     7203.25    360.08 o
  26   0   2      737.79      757.38     45.01 o
 -27   1   2      309.70      300.55     19.48 o
 -25   1   2       91.74       98.78     14.06 o
 -23   1   2      616.19      653.56     24.17 o
 -21   1   2     1719.21     1838.76     42.90 o
 -19   1   2     1269.55     1359.34     33.00 o
 -17   1   2       51.74       47.92      7.84 o
 -15   1   2      165.09      167.48      8.68 o
 -13   1   2     4976.17     5171.26    109.53 o
 -11   1   2     3835.60     4310.63     91.19 o
  -9   1   2     4475.73     4853.72    101.90 o
  -7   1   2      780.50      752.58     17.43 o
  -5   1   2    13119.14    13169.68    281.32 o
  -3   1   2    15492.16    14644.91    312.26 o
  -1   1   2     4491.97     4626.96    100.97 o
   1   1   2       25.30       31.16      2.66 o
   3   1   2    37838.74    37926.46    699.86 o
   5   1   2       70.03       85.26      8.07 o
   7   1   2      476.07      397.54      9.78 o
   9   1   2     3345.24     3872.44     89.44 o
  11   1   2     1984.25     2241.44     48.69 o
  13   1   2     1317.83     1309.69     33.02 o
  15   1   2       53.71       61.75      8.63 o
  17   1   2     5513.28     6022.36    127.71 o
  19   1   2        1.19        1.29      8.20 o
  21   1   2     1820.44     1923.23     48.37 o
  23   1   2      335.72      377.08     16.53 o
  25   1   2      667.19      691.65     27.96 o
  27   1   2       13.61        7.41     19.27 o
 -26   2   2       21.54       25.76     15.60 o
 -24   2   2     1027.36     1067.84     42.81 o
 -22   2   2     1242.70     1326.34     62.06 o
 -20   2   2     4240.01     4403.91    124.40 o
 -18   2   2      185.36      205.62     15.42 o
 -16   2   2      588.68      580.35     22.51 o
 -14   2   2     3286.25     3567.21     85.17 o
 -12   2   2     5267.48     5319.44    124.82 o
 -10   2   2     4300.75     4225.15     91.89 o
  -8   2   2      381.40      402.22     12.40 o
  -6   2   2     1450.96     1470.66     33.11 o
  -4   2   2    11793.95    11948.12    238.99 o
  -2   2   2    15915.29    15962.55    319.30 o
   0   2   2     1805.08     1698.62     34.81 o
   2   2   2     3975.39     4056.61     81.15 o
   4   2   2     1796.33     1625.58     33.59 o
   6   2   2     6799.35     6527.27    121.41 o
   8   2   2    11417.50    12599.98    246.96 o
  10   2   2      223.00      230.32      8.08 o
  12   2   2      700.33      709.31     18.54 o
  14   2   2     4097.67     4201.31     83.94 o
  16   2   2     5785.98     6163.05    131.15 o
  18   2   2     1993.27     2080.12     57.79 o
  20   2   2      682.13      636.60     24.43 o
  22   2   2     2320.14     2348.87     65.41 o
  24   2   2     2248.62     2285.20     64.78 o
  26   2   2       91.02      102.42     21.11 o
 -23   3   2      268.80      268.07     18.93 o
 -21   3   2     2078.58     2001.11     52.89 o
 -19   3   2     5758.49     5609.53    133.26 o
 -17   3   2      470.36      407.54     17.60 o
 -15   3   2      513.43      512.63     18.03 o
 -13   3   2    12189.57    11558.13    248.73 o
 -11   3   2    13163.03    12962.21    278.16 o
  -9   3   2     1413.22     1276.44     30.76 o
  -7   3   2     2017.48     2006.09     45.42 o
  -5   3   2     9622.72     9592.53    207.90 o
  -3   3   2    22487.26    22283.82    446.14 o
  -1   3   2      760.71      609.76     15.43 o
   1   3   2      533.44      501.73     12.19 o
   3   3   2     5302.53     5169.74    103.84 o
   5   3   2    11399.51    10994.27    219.14 o
   7   3   2     8025.71     7843.44    146.27 o
   9   3   2     1131.19     1134.93     25.65 o
  11   3   2      771.60      719.04     22.00 o
  13   3   2     5722.62     5541.09    120.75 o
  15   3   2     3433.70     3348.07     81.61 o
  17   3   2     2212.61     2111.92     53.65 o
  19   3   2       78.71       57.00     12.12 o
  21   3   2      617.48      552.08     24.47 o
  23   3   2     1374.74     1372.36     44.00 o
 -20   4   2       59.23       43.66     18.78 o
 -18   4   2      114.80      103.36     15.70 o
 -16   4   2        1.29        3.21     13.20 o
 -14   4   2        8.06       23.02     12.46 o
 -12   4   2      241.61      252.27     14.79 o
 -10   4   2        0.54       -3.76     10.86 o
  -8   4   2       80.92       99.12     10.62 o
  -6   4   2        0.65       13.70      9.12 o
  -4   4   2      125.61      129.34      9.88 o
  -2   4   2        9.05        5.21      8.12 o
   0   4   2      137.23      131.33     10.27 o
   2   4   2       14.28       20.71      8.77 o
   4   4   2        7.36        6.95      8.83 o
   6   4   2       20.15       20.62      8.97 o
   8   4   2       16.28       11.54      8.41 o
  10   4   2       12.14       27.47      9.24 o
  12   4   2      179.08      149.62     13.59 o
  14   4   2       31.02       26.09     12.58 o
  16   4   2       42.04       51.42     13.67 o
  18   4   2        4.34       28.13     19.03 o
  20   4   2        0.41       32.38     15.83 o
 -13   5   2     1094.26     1137.95     41.08 o
 -11   5   2     1138.92     1192.10     50.05 o
  -9   5   2      302.96      337.48     24.61 o
  -7   5   2       37.48       60.95     16.08 o
  -5   5   2     1410.16     1559.85     50.11 o
  -3   5   2     3186.28     3547.78    102.73 o
  -1   5   2      158.22      184.47     17.19 o
   1   5   2       14.67       11.08     14.72 o
   3   5   2      805.40      866.62     32.82 o
   5   5   2     1575.10     1674.11     52.52 o
   7   5   2      600.67      713.61     29.98 o
   9   5   2       33.28       61.12     19.39 o
  11   5   2        2.57      -12.06     24.32 o
  13   5   2      475.28      483.28     36.62 o
 -27   1   3     2478.47     2425.64     72.65 o
 -25   1   3     1256.89     1226.76     36.46 o
 -23   1   3      351.52      389.04     18.01 o
 -21   1   3     1982.00     2075.46     53.21 o
 -19   1   3     6044.02     6547.11    139.19 o
 -17   1   3     8486.80     9281.33    195.40 o
 -15   1   3     7905.06     9147.04    212.18 o
 -13   1   3     1949.53     2115.45     46.82 o
 -11   1   3     7784.30     8305.18    173.82 o
  -9   1   3    58752.91    64474.70   1341.07 o
  -7   1   3    20121.93    20872.47    434.38 o
  -5   1   3     1269.15     1303.07     29.18 o
  -3   1   3     8820.46     8320.39    178.21 o
  -1   1   3    96903.27    94356.42   2271.00 o
   1   1   3    95778.27    92251.26   2217.37 o
   3   1   3    24835.54    24213.49    447.23 o
   5   1   3     1650.49     1634.62     31.02 o
   7   1   3    46412.64    49276.84   1145.84 o
   9   1   3    13771.29    14091.31    322.63 o
  11   1   3     1875.56     1845.43     44.29 o
  13   1   3       60.49       66.15      5.77 o
  15   1   3     5516.87     6109.32    142.54 o
  17   1   3     6796.54     7382.17    191.01 o
  19   1   3      719.49      709.73     22.25 o
  21   1   3     3537.27     3867.23     91.02 o
  23   1   3      840.12      884.76     31.04 o
  25   1   3     1451.97     1533.24     46.13 o
  27   1   3     1322.81     1410.27     54.07 o
 -26   2   3     1507.04     1406.64     44.83 o
 -24   2   3      237.33      284.23     19.32 o
 -22   2   3      204.11      192.06     14.44 o
 -20   2   3     1578.72     1570.67     63.35 o
 -18   2   3     1905.80     1875.02     62.76 o
 -16   2   3     3152.29     3260.05     78.68 o
 -14   2   3       38.82       35.18      8.48 o
 -12   2   3      566.43      522.87     18.57 o
 -10   2   3    10042.81     9862.38    211.46 o
  -8   2   3     3995.36     3576.83     77.90 o
  -6   2   3     6730.29     6991.64    150.31 o
  -4   2   3       45.67       32.57      3.76 o
  -2   2   3     9523.95     9093.26    182.38 o
   0   2   3    13319.14    12091.42    263.41 o
   2   2   3     5901.21     5311.52    106.13 o
   4   2   3     3946.94     4084.97     76.29 o
   6   2   3     3267.79     2726.92     51.54 o
   8   2   3    10891.04    10756.78    199.61 o
  10   2   3     8753.29     8900.98    175.25 o
  12   2   3     3007.44     3109.94     62.75 o
  14   2   3      335.90      322.80     11.16 o
  16   2   3     4516.56     4651.98    121.77 o
  18   2   3     5890.84     5962.91    153.17 o
  20   2   3     1230.01     1302.72     39.89 o
  22   2   3        0.11       -4.59     12.24 o
  24   2   3     1049.22      971.28     33.61 o
 -23   3   3      104.80      116.42     15.45 o
 -21   3   3      716.50      687.65     25.94 o
 -19   3   3      120.76      133.00     17.96 o
 -17   3   3       11.21       18.31     10.80 o
 -15   3   3     3058.16     2982.41     67.32 o
 -13   3   3      440.14      433.85     15.76 o
 -11   3   3     2132.82     2101.61     47.91 o
  -9   3   3      157.40      165.42      8.88 o
  -7   3   3     2059.84     2106.36     47.40 o
  -5   3   3      162.05      168.16      7.48 o
  -3   3   3     3028.77     3285.55     67.48 o
  -1   3   3      949.91      984.05     22.14 o
   1   3   3     2361.73     2376.72     49.01 o
   3   3   3       19.33       21.49      4.65 o
   5   3   3      277.55      238.86      7.84 o
   7   3   3     1065.78     1065.96     22.40 o
   9   3   3      776.16      750.19     19.00 o
  11   3   3     1497.34     1512.79     33.43 o
  13   3   3      120.36      117.81     10.51 o
  15   3   3      434.03      422.56     17.33 o
  17   3   3      438.71      447.43     18.15 o
  19   3   3      311.08      319.88     22.34 o
  21   3   3       31.92       43.09     14.18 o
  23   3   3      137.59      137.68     17.83 o
 -18   4   3     1517.64     1395.88     41.86 o
 -16   4   3      892.19      819.16     29.27 o
 -14   4   3        3.49        6.45     12.81 o
 -12   4   3      327.34      332.76     16.72 o
 -10   4   3     3120.05     3016.69    108.59 o
  -8   4   3     2873.90     2920.70     67.21 o
  -6   4   3     1526.41     1564.58     38.56 o
  -4   4   3      199.63      188.23     10.83 o
  -2   4   3     1796.89     1767.66     42.14 o
   0   4   3     7545.41     7826.07    191.98 o
   2   4   3     4063.97     4236.19    105.22 o
   4   4   3        0.72        3.85      8.61 o
   6   4   3     1761.40     1801.17     47.39 o
   8   4   3     3082.67     3071.90     69.63 o
  10   4   3     4010.53     3953.41     97.05 o
  12   4   3      507.88      558.97     22.83 o
  14   4   3      359.73      336.48     18.05 o
  16   4   3     1138.05     1147.16     37.96 o
  18   4   3     1961.87     1805.99     53.64 o
 -13   5   3        2.09       29.42     18.29 o
 -11   5   3      234.84      266.37     20.72 o
  -9   5   3      243.88      255.70     23.43 o
  -7   5   3      508.08      573.02     27.96 o
  -5   5   3        0.49        0.88     15.84 o
  -3   5   3      932.49     1059.44     38.28 o
  -1   5   3      176.51      188.68     14.46 o
   1   5   3       40.97       57.37     12.32 o
   3   5   3       53.92       66.68     13.43 o
   5   5   3      129.81      152.23     13.91 o
   7   5   3      196.72      194.56     16.85 o
   9   5   3       72.64       85.89     15.11 o
  11   5   3       22.38       28.48     19.29 o
  13   5   3       13.96       11.21     17.63 o
 -26   0   4     1948.17     1993.43     83.72 o
 -24   0   4     6493.44     6668.98    248.48 o
 -22   0   4     9653.27     9911.56    296.25 o
 -20   0   4      618.12      568.53     27.85 o
 -18   0   4     3911.61     3986.96    121.80 o
 -16   0   4    16963.12    17590.07    519.19 o
 -14   0   4    10798.04    10397.28    384.22 o
 -12   0   4     7557.05     8246.02    270.41 o
 -10   0   4     4898.59     4637.06    389.02 o
  -8   0   4    19268.04    18571.56    909.85 o
  -6   0   4    70508.88    71391.12   3493.12 o
  -4   0   4     2381.10     2473.73    149.50 o
  -2   0   4     7536.60     7162.28    366.51 o
   0   0   4    40899.27    40403.43   1187.33 o
   2   0   4    34648.18    35833.46    930.90 o
   4   0   4    52830.53    55533.98   1632.72 o
   6   0   4     2366.76     2392.96     73.34 o
   8   0   4      785.43      852.28     28.44 o
  10   0   4    25309.60    26741.17    942.98 o
  12   0   4    24458.30    25089.60    885.05 o
  14   0   4    12704.58    13883.66    491.93 o
  16   0   4      264.46      284.04     14.15 o
  18   0   4     4723.67     5097.41    184.05 o
  20   0   4    16934.66    18122.37    642.46 o
  22   0   4     2192.23     2221.37     86.37 o
  24   0   4        6.62        8.04     20.46 o
  26   0   4      270.32      294.88     27.83 o
 -27   1   4      332.82      294.22     18.89 o
 -25   1   4      183.71      209.46     16.00 o
 -23   1   4      127.02      136.38     13.89 o
 -21   1   4      627.45      611.74     24.70 o
 -19   1   4       10.31       12.47      8.59 o
 -17   1   4     1869.97     1913.72     47.56 o
 -15   1   4      805.23      823.66     21.89 o
 -13   1   4     3220.49     3345.01     72.15 o
 -11   1   4      246.06      335.15     11.16 o
  -9   1   4     2149.77     2087.94     45.41 o
  -7   1   4       91.58      145.68      5.83 o
  -5   1   4    10350.94     9859.42    211.14 o
  -3   1   4     1680.98     1521.39     37.40 o
  -1   1   4     2098.30     1995.95     40.51 o
   1   1   4     2968.61     3407.15     68.20 o
   3   1   4    20192.21    19900.98    391.74 o
   5   1   4    18868.42    19107.52    376.33 o
   7   1   4     8508.08     9477.11    223.23 o
   9   1   4      214.02      196.53     11.84 o
  11   1   4     3652.44     3629.20     84.69 o
  13   1   4     4067.09     4134.01     88.42 o
  15   1   4      598.01      611.05     18.61 o
  17   1   4      461.40      458.24     16.70 o
  19   1   4       14.98       12.36      9.29 o
  21   1   4      812.21      784.25     28.21 o
  23   1   4      228.68      243.50     17.07 o
  25   1   4       59.62       72.27     16.00 o
 -24   2   4     1530.52     1503.34     68.83 o
 -22   2   4     2056.80     2028.41     96.26 o
 -20   2   4       35.70       60.56     12.65 o
 -18   2   4      760.74      800.64     43.25 o
 -16   2   4    10838.23    11127.25    258.68 o
 -14   2   4     2396.49     2324.43     67.19 o
 -12   2   4      817.21      754.70     20.69 o
 -10   2   4      943.24      911.12     23.22 o
  -8   2   4    10384.23    10414.04    223.54 o
  -6   2   4    10076.81     9858.09    211.45 o
  -4   2   4       57.99       50.26      4.51 o
  -2   2   4     3038.51     3151.53     70.04 o
   0   2   4     6075.47     5808.16    139.18 o
   2   2   4     5657.55     5514.92    110.44 o
   4   2   4    24811.39    25127.72    464.67 o
   6   2   4     1771.13     1648.97     32.14 o
   8   2   4     4533.43     4768.39     89.30 o
  10   2   4     7463.24     7811.98    153.99 o
  12   2   4     5264.88     5150.88    120.56 o
  14   2   4     4051.62     4142.51     97.55 o
  16   2   4     1264.99     1248.85     30.53 o
  18   2   4     1291.05     1326.29     36.37 o
  20   2   4     1984.21     2078.41     66.46 o
  22   2   4      809.13      793.92     32.54 o
  24   2   4      222.72      228.87     23.55 o
 -23   3   4     1051.73      980.73     40.20 o
 -21   3   4       11.92       23.84     13.61 o
 -19   3   4       51.58       50.83     12.53 o
 -17   3   4     2786.06     2578.33     64.45 o
 -15   3   4     1547.19     1394.06     34.87 o
 -13   3   4     2047.79     1913.78     44.96 o
 -11   3   4      841.54      799.99     22.27 o
  -9   3   4     1518.10     1374.49     32.94 o
  -7   3   4     6294.59     5812.68    130.89 o
  -5   3   4    10040.65     9781.49    213.70 o
  -3   3   4     3593.30     3603.41     87.72 o
  -1   3   4      922.09      895.51     22.93 o
   1   3   4     7538.24     7294.96    146.35 o
   3   3   4    11888.12    11315.63    225.21 o
   5   3   4     4905.51     4808.13     96.86 o
   7   3   4      295.38      284.52     10.32 o
   9   3   4     1438.09     1343.90     29.49 o
  11   3   4     9184.65     9018.32    215.94 o
  13   3   4     2945.70     2914.12     79.75 o
  15   3   4      340.50      342.71     16.96 o
  17   3   4      448.16      418.75     22.80 o
  19   3   4     2359.09     2315.77     75.82 o
  21   3   4     1683.40     1583.38     54.10 o
  23   3   4       79.68       73.65     17.32 o
 -18   4   4        4.34        4.01     16.61 o
 -16   4   4        6.81        0.67     14.00 o
 -14   4   4      363.56      333.50     17.80 o
 -12   4   4       23.26       34.15     12.60 o
 -10   4   4      178.66      164.15     14.93 o
  -8   4   4       18.85       17.02     11.40 o
  -6   4   4        4.23       53.07     27.20 o
  -4   4   4        5.80       -2.27     11.50 o
  -2   4   4        1.16       -3.86      8.67 o
   0   4   4       75.15       79.99      8.95 o
   2   4   4      115.17      143.25     10.71 o
   4   4   4       62.61      108.63     10.39 o
   6   4   4      142.84      135.44     10.91 o
   8   4   4       61.45       90.96     12.13 o
  10   4   4      280.91      265.07     13.69 o
  12   4   4        1.32        8.70     11.80 o
  14   4   4       96.51       86.26     13.49 o
  16   4   4       49.29       68.65     14.33 o
  18   4   4        8.38       19.54     14.88 o
 -13   5   4      224.79      233.95     19.27 o
 -11   5   4       23.02       39.51     15.78 o
  -9   5   4      514.87      543.04     27.38 o
  -7   5   4      979.11     1042.31     34.26 o
  -5   5   4      433.98      517.43     25.38 o
  -3   5   4      586.12      658.24     25.52 o
  -1   5   4       12.50       26.89     12.53 o
   1   5   4     1270.58     1395.53     40.28 o
   3   5   4     1445.99     1603.05     44.89 o
   5   5   4     1010.77     1066.16     37.54 o
   7   5   4        2.43       15.29     14.69 o
   9   5   4      806.11      777.20     31.38 o
  11   5   4     1599.34     1608.38     58.57 o
 -25   1   5       35.81       59.52     14.12 o
 -23   1   5     2861.59     2942.29     93.56 o
 -21   1   5     3148.64     3314.22     97.76 o
 -19   1   5     3631.56     3729.45     95.01 o
 -17   1   5       71.46       55.13      8.27 o
 -15   1   5     1403.84     1379.90     32.87 o
 -13   1   5    24784.13    26717.92    557.46 o
 -11   1   5     3391.25     2979.60     64.07 o
  -9   1   5     8083.38     8345.55    175.23 o
  -7   1   5       90.14       83.96      8.88 o
  -5   1   5    20659.72    20829.66    407.25 o
  -3   1   5    40453.09    39457.54    729.88 o
  -1   1   5    11236.04    10826.40    215.12 o
   1   1   5     4836.87     4564.93     90.98 o
   3   1   5    11424.53    10880.97    214.39 o
   5   1   5    18188.11    17672.24    347.78 o
   7   1   5    43440.87    45504.24    891.86 o
   9   1   5     5222.96     5532.13    131.17 o
  11   1   5     6112.70     6537.35    149.16 o
  13   1   5    10621.01    10794.93    270.93 o
  15   1   5    13733.47    14536.63    333.81 o
  17   1   5     4716.60     4944.10    114.41 o
  19   1   5      578.05      538.63     22.21 o
  21   1   5     3913.25     4062.80    105.79 o
  23   1   5     3559.27     3696.04     97.37 o
  25   1   5     1620.09     1564.73     47.53 o
 -24   2   5      741.89      737.34     36.60 o
 -22   2   5     1836.53     1775.83     94.15 o
 -20   2   5     4084.42     3858.67    102.84 o
 -18   2   5     1716.70     1656.48     43.78 o
 -16   2   5     2464.80     2429.53     60.57 o
 -14   2   5     5334.22     5129.20    121.34 o
 -12   2   5     7906.69     7685.36    179.06 o
 -10   2   5     3928.14     3868.65     84.69 o
  -8   2   5      668.31      680.09     18.27 o
  -6   2   5    13085.46    13171.68    282.31 o
  -4   2   5     5428.51     4577.51    101.09 o
  -2   2   5     5725.51     5285.75    115.99 o
   0   2   5       25.22       54.62     11.24 o
   2   2   5     3242.92     3233.16     65.44 o
   4   2   5     9810.24     9454.86    188.51 o
   6   2   5      706.69      632.14     18.95 o
   8   2   5     4203.58     4036.76     75.92 o
  10   2   5       26.51       56.26      9.94 o
  12   2   5     2182.19     2150.32     55.12 o
  14   2   5     2243.20     2154.81     52.71 o
  16   2   5     2397.99     2397.38     53.72 o
  18   2   5     1091.55     1027.94     27.07 o
  20   2   5      716.57      688.15     23.52 o
  22   2   5      830.67      870.34     43.03 o
  24   2   5     1516.23     1510.65     64.21 o
 -23   3   5       54.62       85.48     17.79 o
 -21   3   5      172.85      163.35     18.33 o
 -19   3   5     1539.80     1383.40     44.79 o
 -17   3   5      652.54      600.16     26.07 o
 -15   3   5      419.32      420.37     18.22 o
 -13   3   5      329.06      296.50     14.98 o
 -11   3   5     1198.14     1114.35     32.06 o
  -9   3   5       53.69       51.78      9.52 o
  -7   3   5      519.53      488.39     18.01 o
  -5   3   5      252.31      222.85     10.10 o
  -3   3   5     3611.28     3530.26     79.31 o
  -1   3   5      292.68      306.28     11.53 o
   1   3   5       69.02       66.64      6.72 o
   3   3   5      560.47      543.97     14.95 o
   5   3   5     1076.03     1063.31     24.16 o
   7   3   5     1027.13     1042.16     24.05 o
   9   3   5       24.39       40.27     10.56 o
  11   3   5       46.10       49.57      8.55 o
  13   3   5      976.09      934.06     30.43 o
  15   3   5      250.54      293.25     15.99 o
  17   3   5      277.96      270.67     16.50 o
  19   3   5       33.77       48.91     13.80 o
  21   3   5      355.22      332.14     21.57 o
 -18   4   5      395.66      360.99     23.15 o
 -16   4   5      185.03      216.54     17.09 o
 -14   4   5     2270.47     2121.30     56.60 o
 -12   4   5     7165.90     6838.50    165.05 o
 -10   4   5      464.67      449.05     19.53 o
  -8   4   5      300.38      276.01     15.04 o
  -6   4   5     1537.56     1584.14     50.19 o
  -4   4   5     7498.63     7584.85    181.20 o
  -2   4   5     1765.72     1772.35     50.56 o
   0   4   5      547.25      525.86     18.24 o
   2   4   5       48.53       59.99      9.04 o
   4   4   5     3735.63     3717.46     93.01 o
   6   4   5     2760.41     2823.74     81.06 o
   8   4   5      768.92      896.76     31.54 o
  10   4   5        5.71        8.22     12.20 o
  12   4   5      682.19      671.05     23.93 o
  14   4   5     2394.85     2351.32     66.72 o
  16   4   5     1016.55     1075.95     36.57 o
  18   4   5      231.31      250.38     18.45 o
 -11   5   5      147.34      182.28     18.13 o
  -9   5   5      254.21      278.60     18.38 o
  -7   5   5        4.50       25.01     15.06 o
  -5   5   5        3.25       13.75     13.97 o
  -3   5   5      134.78      161.43     15.28 o
  -1   5   5     1158.64     1232.34     42.98 o
   1   5   5       24.14       44.20     13.08 o
   3   5   5      170.96      196.89     20.41 o
   5   5   5      329.04      367.60     20.90 o
   7   5   5      323.81      378.07     20.90 o
   9   5   5       47.14       56.94     16.20 o
  11   5   5       10.69       33.94     16.20 o
 -26   0   6     2270.42     2158.68     92.46 o
 -24   0   6       94.90      113.89     16.38 o
 -22   0   6       78.30       73.07     14.80 o
 -20   0   6     6028.58     6210.37    188.10 o
 -18   0   6     9274.87     9379.37    280.47 o
 -16   0   6     8540.76     8967.73    267.85 o
 -14   0   6       12.63        9.93      8.45 o
 -12   0   6     9601.57    10088.64    298.73 o
 -10   0   6    29348.67    29737.05    901.70 o
  -8   0   6    27554.78    27477.00    808.79 o
  -6   0   6      171.85      182.53      9.70 o
  -4   0   6     3206.08     3037.47     91.28 o
  -2   0   6    28265.59    25651.06    666.78 o
   0   0   6    68077.79    67753.90   1765.47 o
   2   0   6     2347.88     2269.66     61.06 o
   4   0   6     2679.18     2457.74     65.86 o
   6   0   6    10355.57    10901.71    327.94 o
   8   0   6    33606.32    33170.43    866.27 o
  10   0   6      496.15      359.28     24.83 o
  12   0   6     3957.00     4005.12    123.61 o
  14   0   6     1226.69     1175.34     46.56 o
  16   0   6     9344.58    10099.98    517.62 o
  18   0   6     1952.92     1799.37     70.45 o
  20   0   6     3156.86     3170.66    118.15 o
  22   0   6     1914.74     1840.04     86.00 o
  24   0   6     3909.52     3932.25    146.51 o
  26   0   6     2179.76     2200.99     89.18 o
 -25   1   6      396.99      369.59     25.29 o
 -23   1   6       83.58       79.60     13.76 o
 -21   1   6      288.56      300.20     16.49 o
 -19   1   6      957.80      936.63     38.04 o
 -17   1   6      473.15      536.29     24.41 o
 -15   1   6      404.21      451.70     18.21 o
 -13   1   6      210.06      222.41      9.62 o
 -11   1   6     1786.27     1668.34     37.93 o
  -9   1   6    10022.88    10272.92    236.30 o
  -7   1   6      482.01      436.99     11.94 o
  -5   1   6     1541.33     1591.74     32.93 o
  -3   1   6     5857.09     5947.87    117.15 o
  -1   1   6    12275.65    12295.24    261.14 o
   1   1   6     2249.02     1832.38     37.58 o
   3   1   6       73.61       82.81      6.32 o
   5   1   6       11.47       30.45      6.08 o
   7   1   6     3760.56     3432.29     73.15 o
   9   1   6     3955.33     3990.24     84.61 o
  11   1   6     1876.22     1852.26     45.42 o
  13   1   6        7.13       25.46      8.55 o
  15   1   6     1363.46     1405.26     33.22 o
  17   1   6     2306.08     2279.34     68.17 o
  19   1   6     1147.68     1180.37     41.70 o
  21   1   6       58.77       47.55     13.96 o
  23   1   6      544.22      536.41     23.62 o
  25   1   6      171.64      175.13     18.05 o
 -24   2   6      227.66      230.23     19.58 o
 -22   2   6      248.44      233.79     16.10 o
 -20   2   6     2677.36     2710.40     67.95 o
 -18   2   6      190.23      198.62     13.73 o
 -16   2   6     3721.07     3679.40     88.71 o
 -14   2   6      615.95      611.61     20.90 o
 -12   2   6     4357.22     4437.55    105.13 o
 -10   2   6     5898.29     5881.25    127.30 o
  -8   2   6    11268.29    11121.25    238.82 o
  -6   2   6     1205.81     1227.48     29.05 o
  -4   2   6     5851.59     6066.04    133.56 o
  -2   2   6     7269.56     7471.96    163.58 o
   0   2   6    17082.71    16498.37    327.87 o
   2   2   6      668.54      594.36     16.41 o
   4   2   6     5517.07     5264.49    105.78 o
   6   2   6      168.18      151.79      7.20 o
   8   2   6     5451.22     5313.31    115.29 o
  10   2   6     3612.81     3619.54     72.94 o
  12   2   6      425.82      456.82     16.20 o
  14   2   6      718.97      690.52     19.85 o
  16   2   6     1831.08     1823.71     46.70 o
  18   2   6     2603.95     2583.14     81.33 o
  20   2   6      706.92      684.90     42.84 o
  22   2   6       14.98       24.11     17.06 o
  24   2   6      641.61      603.43     57.83 o
 -21   3   6      473.30      452.53     24.45 o
 -19   3   6     3381.44     3237.60     90.32 o
 -17   3   6     2445.97     2252.40     65.46 o
 -15   3   6      815.89      754.15     29.14 o
 -13   3   6      956.12      897.39     28.43 o
 -11   3   6     3596.56     3392.28     83.96 o
  -9   3   6     6881.07     6645.35    159.34 o
  -7   3   6     2039.27     1926.25     49.35 o
  -5   3   6      538.83      550.25     17.63 o
  -3   3   6     4880.67     4634.82    102.93 o
  -1   3   6     7735.88     7550.00    165.86 o
   1   3   6    10451.90    10528.02    230.33 o
   3   3   6     1310.35     1249.48     27.78 o
   5   3   6     1819.76     1626.48     37.98 o
   7   3   6     9181.60     9017.14    194.51 o
   9   3   6     5832.39     5571.19    121.42 o
  11   3   6     2338.90     2352.22     53.38 o
  13   3   6      463.27      355.13     13.78 o
  15   3   6     2109.87     2079.79     59.49 o
  17   3   6     2539.40     2471.13     69.53 o
  19   3   6     1421.67     1426.62     44.36 o
  21   3   6       73.99      113.37     17.65 o
 -18   4   6        9.62       -1.68     17.79 o
 -16   4   6        1.13        6.88     15.31 o
 -14   4   6        1.47       12.47     13.85 o
 -12   4   6      195.87      192.41     15.57 o
 -10   4   6        4.45       13.20     12.67 o
  -8   4   6      114.49      116.44     12.72 o
  -6   4   6       22.96       35.08     12.09 o
  -4   4   6       46.60       48.20     10.18 o
  -2   4   6       73.86       71.83     10.07 o
   0   4   6      349.65      385.69     19.41 o
   2   4   6        0.32        8.74      9.24 o
   4   4   6       41.82       38.39     12.34 o
   6   4   6        7.91       12.78     12.06 o
   8   4   6      121.19      135.04     14.34 o
  10   4   6       10.22        8.05     13.05 o
  12   4   6      139.53      128.79     13.09 o
  14   4   6       59.53       52.59     14.23 o
  16   4   6        0.86       10.25     14.58 o
  18   4   6       21.88       21.74     15.50 o
 -11   5   6      395.01      424.27     22.32 o
  -9   5   6     1168.30     1209.48     38.08 o
  -7   5   6      822.52      840.48     32.50 o
  -5   5   6       11.93        8.21     14.46 o
  -3   5   6     1147.72     1199.55     40.96 o
  -1   5   6      917.62      975.96     32.44 o
   1   5   6     1230.40     1365.45     45.56 o
   3   5   6        1.60       10.09     15.41 o
   5   5   6      229.30      214.05     18.52 o
   7   5   6      629.01      700.97     30.37 o
   9   5   6      755.06      825.45     33.05 o
  11   5   6      312.16      373.49     22.26 o
 -25   1   7     2586.24     2316.93     84.92 o
 -23   1   7     4357.74     4066.58    110.44 o
 -21   1   7      322.26      354.08     23.43 o
 -19   1   7     3219.42     3145.72    127.56 o
 -17   1   7     6550.11     6778.26    194.73 o
 -15   1   7    10228.05    10048.00    211.65 o
 -13   1   7      492.09      498.60     15.73 o
 -11   1   7       18.62       30.09      5.85 o
  -9   1   7     7984.57     7976.96    181.81 o
  -7   1   7    18095.19    18082.50    353.62 o
  -5   1   7     6555.81     5831.70    115.16 o
  -3   1   7       27.90       32.78      6.21 o
  -1   1   7      274.31      343.35     11.29 o
   1   1   7    27270.96    27468.79    544.01 o
   3   1   7    13233.51    12863.68    270.77 o
   5   1   7    10452.12     9947.35    209.91 o
   7   1   7     1750.62     1838.82     38.37 o
   9   1   7     6057.61     6287.28    133.72 o
  11   1   7    14269.51    14240.64    300.71 o
  13   1   7     5399.19     5158.74    113.03 o
  15   1   7      402.21      401.24     15.46 o
  17   1   7     2374.01     2469.96     60.73 o
  19   1   7     3437.78     3510.22     91.74 o
  21   1   7     3872.91     3812.84    100.19 o
  23   1   7      103.18       86.13     16.42 o
  25   1   7        3.03       -4.52     16.54 o
 -24   2   7      568.87      581.92     35.85 o
 -22   2   7      988.30      923.19     42.65 o
 -20   2   7        0.10       -7.66     12.13 o
 -18   2   7      115.14      110.51     12.53 o
 -16   2   7     2404.85     2243.78     56.77 o
 -14   2   7     4542.43     4426.86    105.54 o
 -12   2   7     2338.97     2292.21     52.60 o
 -10   2   7     1438.95     1425.29     34.16 o
  -8   2   7     1403.72     1050.58     41.11 o
  -6   2   7    12263.42    12001.41    257.13 o
  -4   2   7    11205.18    11139.21    243.41 o
  -2   2   7      625.84      621.61     17.76 o
   0   2   7     3032.44     2831.81     58.01 o
   2   2   7     7525.06     7064.08    152.64 o
   4   2   7    20269.07    19762.47    429.47 o
   6   2   7       12.30       21.40      7.67 o
   8   2   7     3261.86     3125.52     68.88 o
  10   2   7     3337.96     3093.96     63.31 o
  12   2   7     7525.89     7388.82    156.95 o
  14   2   7      282.23      279.29     12.03 o
  16   2   7      188.13      181.22     10.90 o
  18   2   7     1032.39      939.53     31.21 o
  20   2   7     1512.97     1484.48     52.84 o
  22   2   7      504.12      521.38     52.24 o
  24   2   7       68.29       73.42     21.98 o
 -21   3   7        0.83        3.23     17.00 o
 -19   3   7       28.85       28.19     16.08 o
 -17   3   7      364.79      345.58     20.39 o
 -15   3   7      914.30      818.59     31.20 o
 -13   3   7       18.94       25.31     11.66 o
 -11   3   7       43.60       32.75     11.79 o
  -9   3   7     1053.48      986.20     29.36 o
  -7   3   7     1025.69      934.07     27.68 o
  -5   3   7      238.27      223.61     11.05 o
  -3   3   7      164.03      174.65      9.88 o
  -1   3   7      544.43      545.55     19.68 o
   1   3   7      527.33      501.68     16.53 o
   3   3   7      309.07      325.23     13.70 o
   5   3   7     3696.90     3668.38     80.86 o
   7   3   7     1274.70     1150.93     29.07 o
   9   3   7     1003.50      984.78     26.09 o
  11   3   7      116.57      146.83     10.45 o
  13   3   7     1052.40      948.90     25.82 o
  15   3   7        8.56       15.69     14.51 o
  17   3   7      807.28      690.49     27.49 o
  19   3   7       54.09       66.88     14.85 o
  21   3   7      189.47      206.32     21.71 o
 -16   4   7     2151.51     1961.58     54.51 o
 -14   4   7      244.94      273.52     17.99 o
 -12   4   7     1228.53     1192.30     36.63 o
 -10   4   7        7.71        7.22     12.67 o
  -8   4   7     3806.21     3711.72     91.57 o
  -6   4   7     3193.75     3307.92     83.01 o
  -4   4   7     1864.92     1933.55     46.71 o
  -2   4   7      592.04      646.86     21.33 o
   0   4   7     3938.62     4038.05     91.18 o
   2   4   7     6300.29     6514.73    158.47 o
   4   4   7     2332.94     2358.49     69.37 o
   6   4   7      137.44      177.30     15.08 o
   8   4   7      912.57      852.44     31.48 o
  10   4   7     2841.93     2711.59     78.98 o
  12   4   7     2037.69     2024.50     61.12 o
  14   4   7      187.22      279.71     23.90 o
  16   4   7       31.25       27.35     15.12 o
  -9   5   7       92.98      120.02     17.12 o
  -7   5   7       20.70       42.44     15.62 o
  -5   5   7      127.51      164.26     16.87 o
  -3   5   7        1.07       11.69     16.42 o
  -1   5   7       16.18       21.90     16.29 o
   1   5   7       37.44       64.70     16.67 o
   3   5   7       49.77       72.36     16.25 o
   5   5   7      145.38      160.20     18.07 o
   7   5   7       52.53       80.00     16.83 o
   9   5   7      168.83      194.24     18.88 o
 -24   0   8      872.42      762.33     45.20 o
 -22   0   8     6057.29     6108.49    247.03 o
 -20   0   8     1800.58     1834.41     62.35 o
 -18   0   8     2645.46     2533.57     83.01 o
 -16   0   8      586.94      640.11     27.66 o
 -14   0   8    10312.84    10568.91    349.99 o
 -12   0   8    22911.27    23338.76    689.90 o
 -10   0   8     3703.61     3740.71    114.03 o
  -8   0   8     2064.10     2193.17     68.34 o
  -6   0   8    28371.59    29149.35    860.30 o
  -4   0   8    28262.35    28224.14    739.30 o
  -2   0   8    26149.72    25158.68    659.86 o
   0   0   8       49.81       28.53      7.86 o
   2   0   8     7527.15     7460.34    197.46 o
   4   0   8    22898.47    22525.04    690.47 o
   6   0   8    14137.05    14334.23    466.02 o
   8   0   8    22720.86    23622.30    710.23 o
  10   0   8     4362.09     4490.88    138.08 o
  12   0   8    14000.20    15000.26    453.07 o
  14   0   8     9193.53     9324.46    283.26 o
  16   0   8     6149.98     5930.60    182.03 o
  18   0   8        5.66        4.82     24.11 o
  20   0   8     5180.67     5053.71    184.05 o
  22   0   8     2361.36     2304.78    113.33 o
  24   0   8      882.32      914.31     47.74 o
 -25   1   8       64.08       44.02     13.90 o
 -23   1   8      692.76      731.31     31.15 o
 -21   1   8      304.17      327.98     22.67 o
 -19   1   8     1869.27     1789.52     50.83 o
 -17   1   8      205.71      219.47     13.11 o
 -15   1   8     4002.27     3835.52     92.40 o
 -13   1   8      210.08      248.74     10.99 o
 -11   1   8      486.95      433.52     14.52 o
  -9   1   8      294.02      279.37     10.91 o
  -7   1   8     1874.69     1903.61     42.43 o
  -5   1   8      307.88      225.09      8.20 o
  -3   1   8      361.71      275.85      8.55 o
  -1   1   8     3956.55     3919.26     74.00 o
   1   1   8       16.71       16.30      3.88 o
   3   1   8      762.82      678.94     16.75 o
   5   1   8     2531.49     2392.01     49.11 o
   7   1   8     1480.83     1271.82     27.76 o
   9   1   8       64.09       84.92     17.54 o
  11   1   8      191.05      177.08      8.24 o
  13   1   8      291.44      276.42     11.67 o
  15   1   8     1635.03     1624.58     43.41 o
  17   1   8      363.65      360.09     15.93 o
  19   1   8        9.54       13.03     11.95 o
  21   1   8       96.44       91.28     18.14 o
  23   1   8      810.31      800.64     31.81 o
 -22   2   8     1051.96      934.14     48.08 o
 -20   2   8     2253.98     2032.05     61.07 o
 -18   2   8      658.72      614.71     24.00 o
 -16   2   8     2311.90     2222.66     56.63 o
 -14   2   8     2145.24     2021.76     67.52 o
 -12   2   8     5124.15     4991.00    133.27 o
 -10   2   8      331.99      321.95     14.05 o
  -8   2   8      119.09      108.16     10.01 o
  -6   2   8     2361.10     2092.79     52.45 o
  -4   2   8     7902.21     7667.33    168.28 o
  -2   2   8     9349.22     9073.92    198.43 o
   0   2   8        3.96       13.18      5.39 o
   2   2   8      271.43      248.45      9.62 o
   4   2   8    11116.83    11134.83    238.68 o
   6   2   8     8104.81     7932.04    171.22 o
   8   2   8     1314.32     1200.40     29.56 o
  10   2   8      998.75      940.71     24.71 o
  12   2   8     2330.25     2266.86     51.75 o
  14   2   8     3843.90     3860.69    105.80 o
  16   2   8      675.66      639.85     26.82 o
  18   2   8       74.69       64.14     12.90 o
  20   2   8      514.16      462.14     21.89 o
  22   2   8     1172.23     1166.88     70.73 o
 -21   3   8     1164.72     1145.76     54.29 o
 -19   3   8     1159.19     1081.16     39.37 o
 -17   3   8      105.15       77.59     16.23 o
 -15   3   8     1534.40     1428.99     41.17 o
 -13   3   8     4005.39     3688.03     91.27 o
 -11   3   8     3974.82     3824.87     94.14 o
  -9   3   8       23.85       16.79     10.35 o
  -7   3   8     1473.33     1416.81     38.41 o
  -5   3   8     4282.58     3937.70     93.44 o
  -3   3   8     4444.59     4337.81    106.31 o
  -1   3   8      138.48      164.85     11.38 o
   1   3   8       32.67       39.85      9.51 o
   3   3   8      239.42      219.36     12.06 o
   5   3   8     4864.93     4820.40    117.53 o
   7   3   8     1853.36     1957.88     45.64 o
   9   3   8     2000.72     1870.76     44.06 o
  11   3   8      203.84      225.86     12.19 o
  13   3   8     2874.24     2806.15     63.53 o
  15   3   8     3544.02     3416.63     76.67 o
  17   3   8      982.97      919.18     32.83 o
  19   3   8       12.06       15.09     17.29 o
 -16   4   8       70.88       77.62     16.86 o
 -14   4   8        5.22       20.60     15.26 o
 -12   4   8        1.90       10.96     14.15 o
 -10   4   8       31.78       21.54     13.33 o
  -8   4   8       50.21       53.10     13.19 o
  -6   4   8       11.47       17.35     11.46 o
  -4   4   8       30.92       30.82     11.18 o
  -2   4   8      181.73      186.25     12.49 o
   0   4   8      536.68      535.74     21.58 o
   2   4   8      188.01      184.85     14.20 o
   4   4   8       36.64       52.47     12.09 o
   6   4   8      100.36       85.41     12.55 o
   8   4   8        1.43       -5.45     13.48 o
  10   4   8       83.30       65.14     15.08 o
  12   4   8        0.57        4.21     14.49 o
  14   4   8        9.72        6.73     17.04 o
  16   4   8        7.85        5.39     15.72 o
  -7   5   8       37.20       35.11     16.22 o
  -5   5   8      554.10      576.03     29.85 o
  -3   5   8      906.14      950.99     37.20 o
  -1   5   8       53.34       82.74     18.33 o
   1   5   8        7.05       19.11     16.78 o
   3   5   8      313.94      346.93     22.27 o
   5   5   8     1056.90     1102.27     40.32 o
   7   5   8      206.11      284.92     21.05 o
 -23   1   9       54.55       49.11     13.33 o
 -21   1   9      755.45      749.29     31.69 o
 -19   1   9     5959.94     5789.37    152.27 o
 -17   1   9     2311.96     2265.23     57.64 o
 -15   1   9     5231.83     5214.80    123.97 o
 -13   1   9     3225.31     3151.78     76.30 o
 -11   1   9    13195.12    13286.92    278.37 o
  -9   1   9    13344.38    13383.32    335.40 o
  -7   1   9     3886.90     3926.13     84.38 o
  -5   1   9      411.96      379.52     13.08 o
  -3   1   9    15544.33    16275.66    321.25 o
  -1   1   9    16499.77    15914.03    314.84 o
   1   1   9    10983.76    10646.66    197.96 o
   3   1   9      251.86      245.26     15.42 o
   5   1   9     2485.49     2404.60     49.90 o
   7   1   9     9623.08     9247.04    195.61 o
   9   1   9     7685.96     7288.28    154.97 o
  11   1   9     1695.98     1639.18     41.54 o
  13   1   9       35.68       35.24      8.74 o
  15   1   9     4482.92     4522.08    110.41 o
  17   1   9     4373.46     4332.57     96.01 o
  19   1   9     1663.10     1615.63     44.28 o
  21   1   9      538.69      520.45     23.17 o
  23   1   9      631.59      638.32     28.39 o
 -22   2   9      265.12      242.06     25.10 o
 -20   2   9     1199.16     1167.28     51.74 o
 -18   2   9     2462.30     2391.47     69.32 o
 -16   2   9      124.26      127.69     15.12 o
 -14   2   9        7.74        7.26     11.87 o
 -12   2   9     1032.14     1000.72     33.40 o
 -10   2   9     5713.12     5623.52    149.32 o
  -8   2   9     3855.29     3753.96     91.56 o
  -6   2   9       25.96       27.44      8.48 o
  -4   2   9      198.27      171.91     10.52 o
  -2   2   9     8959.88     8502.57    201.84 o
   0   2   9     4792.81     4493.61     90.90 o
   2   2   9     1582.65     1406.28     55.36 o
   4   2   9      745.76      704.89     20.25 o
   6   2   9     2167.23     1981.98     45.53 o
   8   2   9     4058.91     3874.43     85.17 o
  10   2   9     2228.59     2141.05     53.01 o
  12   2   9      159.34      186.65     11.37 o
  14   2   9     1470.75     1405.53     41.71 o
  16   2   9     1102.79     1157.24     36.36 o
  18   2   9     1521.45     1389.52     42.62 o
  20   2   9      349.62      354.19     19.75 o
  22   2   9      188.22      168.87     27.68 o
 -19   3   9      186.86      182.31     19.60 o
 -17   3   9       50.19       33.07     15.87 o
 -15   3   9      186.35      152.61     16.88 o
 -13   3   9      451.11      400.36     18.57 o
 -11   3   9      206.91      217.38     14.63 o
  -9   3   9     1531.02     1316.50     37.20 o
  -7   3   9      230.08      225.81     13.68 o
  -5   3   9      854.32      812.28     23.97 o
  -3   3   9      124.24      142.21     11.26 o
  -1   3   9     1338.32     1308.53     36.82 o
   1   3   9     2607.72     2483.36     63.34 o
   3   3   9     2367.40     2270.90     58.34 o
   5   3   9      176.23      168.07     13.58 o
   7   3   9       20.23       42.66     11.74 o
   9   3   9     1268.55     1146.30     29.90 o
  11   3   9       28.96       43.97     10.29 o
  13   3   9      227.26      207.57     12.78 o
  15   3   9       58.21      103.77     12.00 o
  17   3   9      307.84      296.65     42.99 o
  19   3   9      116.06      106.45     21.11 o
 -16   4   9      562.22      518.73     27.11 o
 -14   4   9        1.52       -5.88     15.55 o
 -12   4   9     1998.96     1880.86     51.86 o
 -10   4   9     1220.29     1177.91     35.95 o
  -8   4   9     1304.44     1326.97     38.42 o
  -6   4   9      220.99      237.63     17.81 o
  -4   4   9      748.21      751.32     24.40 o
  -2   4   9     2784.00     2814.10     72.27 o
   0   4   9     1289.51     1324.29     38.55 o
   2   4   9     1282.32     1372.29     39.20 o
   4   4   9      159.88      148.07     14.11 o
   6   4   9     1320.66     1240.31     36.64 o
   8   4   9     2545.88     2588.21     76.39 o
  10   4   9      678.07      749.90     30.65 o
  12   4   9       14.02       25.56     15.47 o
  14   4   9      402.95      379.37     22.31 o
  -5   5   9       45.29       53.50     16.85 o
  -3   5   9       76.36      129.61     19.16 o
  -1   5   9      136.49      148.05     19.16 o
   1   5   9      147.07      185.04     20.83 o
   3   5   9        0.58       21.09     17.45 o
   5   5   9       26.39       36.50     17.85 o
 -24   0  10     2000.49     2039.88    130.21 o
 -22   0  10     1242.36     1126.65     65.91 o
 -20   0  10     1130.26     1057.93     71.65 o
 -18   0  10     3368.78     3428.72    203.82 o
 -16   0  10     6492.50     6879.25    344.20 o
 -14   0  10     1193.84     1148.46     42.34 o
 -12   0  10      108.13      112.83     12.29 o
 -10   0  10      106.50       97.39     11.22 o
  -8   0  10     8559.93     8996.14    301.72 o
  -6   0  10    14342.51    15410.17    406.12 o
  -4   0  10     1669.76     1384.32     41.31 o
  -2   0  10     1837.36     2152.70     60.57 o
   0   0  10     3458.76     3440.28     93.61 o
   2   0  10    33730.73    35585.65    933.66 o
   4   0  10     8876.66     8003.41    243.65 o
   6   0  10      549.64      473.60     33.49 o
   8   0  10     5362.29     5153.78    226.93 o
  10   0  10     6651.83     6593.81    251.88 o
  12   0  10     8136.18     7751.84    336.56 o
  14   0  10     1520.18     1477.34     62.89 o
  16   0  10      172.68      164.78     18.37 o
  18   0  10     3003.55     3125.22    146.96 o
  20   0  10     3121.68     2875.83    159.14 o
  22   0  10     1931.65     1661.47     70.45 o
 -23   1  10      717.42      664.01     35.70 o
 -21   1  10       29.61       39.52     12.33 o
 -19   1  10      132.49      145.75     13.26 o
 -17   1  10       14.55        7.64     10.17 o
 -15   1  10     3308.25     3260.56     79.99 o
 -13   1  10     1890.95     1836.37     47.17 o
 -11   1  10      243.09      224.54     10.54 o
  -9   1  10     1617.38     1632.29     40.86 o
  -7   1  10     2065.97     1923.89     58.51 o
  -5   1  10     4140.14     4427.51    103.58 o
  -3   1  10      313.06      336.69     10.90 o
  -1   1  10     1282.06     1311.49     36.36 o
   1   1  10     1116.16     1017.38     28.89 o
   3   1  10     2386.36     2213.25     46.58 o
   5   1  10      500.81      493.87     16.15 o
   7   1  10      197.92      185.18      8.52 o
   9   1  10      736.44      743.17     24.56 o
  11   1  10     2666.34     2511.83     63.38 o
  13   1  10      287.05      308.66     15.82 o
  15   1  10       87.81      108.28     11.47 o
  17   1  10       86.36       87.61     14.98 o
  19   1  10      671.82      644.49     26.35 o
  21   1  10       95.77      116.51     16.44 o
  23   1  10        6.50       22.35     23.55 o
 -22   2  10      312.00      282.66     30.63 o
 -20   2  10      406.52      354.99     34.80 o
 -18   2  10      525.98      516.30     25.78 o
 -16   2  10     1687.27     1556.15     48.67 o
 -14   2  10     1138.42     1009.90     35.22 o
 -12   2  10      125.52      126.42     13.92 o
 -10   2  10      524.47      450.44     19.35 o
  -8   2  10     5281.59     5072.69    122.47 o
  -6   2  10     2163.32     1971.63     50.85 o
  -4   2  10      567.95      489.68     17.49 o
  -2   2  10        4.78       14.42      8.25 o
   0   2  10     2546.10     2454.26     68.14 o
   2   2  10     2739.49     2566.29     62.47 o
   4   2  10     3546.54     3499.85     83.51 o
   6   2  10     1342.87     1290.10     34.52 o
   8   2  10     3220.46     3083.43     74.31 o
  10   2  10     2184.62     1994.15     56.99 o
  12   2  10     3016.97     2910.45     92.20 o
  14   2  10      695.69      668.21     24.64 o
  16   2  10      563.90      526.60     21.63 o
  18   2  10     1377.72     1295.89     45.48 o
  20   2  10      716.92      729.97     32.72 o
 -19   3  10      193.06      209.65     20.57 o
 -17   3  10     1944.65     1752.86     75.44 o
 -15   3  10     2932.10     2818.73     80.29 o
 -13   3  10      561.78      539.92     22.30 o
 -11   3  10      222.67      176.69     14.51 o
  -9   3  10     3184.96     2964.36     74.38 o
  -7   3  10     4997.94     4765.75    115.79 o
  -5   3  10     4452.01     4306.03     96.76 o
  -3   3  10      564.77      526.72     21.40 o
  -1   3  10     2141.28     2005.86     52.50 o
   1   3  10     9492.96     9749.69    234.30 o
   3   3  10     4397.30     4233.83    104.13 o
   5   3  10      579.69      573.83     21.96 o
   7   3  10     1829.02     1637.79     44.50 o
   9   3  10     2696.07     2629.42     62.54 o
  11   3  10     1775.66     1735.02     42.12 o
  13   3  10      535.97      584.75     21.36 o
  15   3  10        5.45       18.96     13.40 o
  17   3  10      278.59      292.58     19.97 o
 -14   4  10       40.81       35.71     16.51 o
 -12   4  10        0.90        4.81     15.26 o
 -10   4  10        1.29        6.60     14.59 o
  -8   4  10       47.87       28.32     13.92 o
  -6   4  10        0.29       11.59     13.98 o
  -4   4  10        0.41        0.78     13.46 o
  -2   4  10        0.98        5.63     13.46 o
   0   4  10      210.46      213.60     15.83 o
   2   4  10        1.64       16.28     12.93 o
   4   4  10       32.80       41.36     13.64 o
   6   4  10      148.93      152.94     15.11 o
   8   4  10      328.27      266.18     16.93 o
  10   4  10       90.25      100.23     16.85 o
  12   4  10       14.74       45.27     16.93 o
  14   4  10        4.08       21.65     16.87 o
  -1   5  10      245.28      257.79     29.00 o
 -23   1  11     1487.84     1417.75     42.68 o
 -21   1  11     1917.05     1857.64     69.54 o
 -19   1  11     1018.47      964.86     31.24 o
 -17   1  11       58.89       61.08     11.39 o
 -15   1  11     4859.55     4942.14    118.49 o
 -13   1  11     4494.29     4407.12    105.71 o
 -11   1  11     5179.07     5289.25    125.02 o
  -9   1  11       33.90       30.09      7.04 o
  -7   1  11     1893.22     1934.34     43.99 o
  -5   1  11    12204.33    12603.53    280.47 o
  -3   1  11     7607.08     7566.79    176.39 o
  -1   1  11     2738.13     2571.68     58.93 o
   1   1  11     2630.44     2549.65     83.63 o
   3   1  11     4546.28     4536.83    101.48 o
   5   1  11     9027.46     8526.92    198.42 o
   7   1  11     3334.58     3145.68     77.72 o
   9   1  11      216.93      196.80     14.05 o
  11   1  11     4980.80     4965.01    119.82 o
  13   1  11     3506.33     3539.58     87.30 o
  15   1  11     2231.15     2133.16     63.50 o
  17   1  11      336.30      324.94     20.62 o
  19   1  11      262.66      277.91     20.19 o
  21   1  11     1600.23     1489.28     69.51 o
 -20   2  11      821.30      800.08     33.44 o
 -18   2  11      572.08      574.71     27.55 o
 -16   2  11     1697.54     1674.66     52.07 o
 -14   2  11     1550.12     1475.19     46.50 o
 -12   2  11     1880.80     1901.74     50.76 o
 -10   2  11      769.44      786.37     26.22 o
  -8   2  11      358.81      348.08     16.00 o
  -6   2  11      930.92      932.08     28.87 o
  -4   2  11     2636.00     2518.87     58.36 o
  -2   2  11     3509.24     3600.45     88.97 o
   0   2  11       21.91       20.00      8.55 o
   2   2  11       24.30       41.38      8.71 o
   4   2  11     2438.29     2377.47     57.15 o
   6   2  11     7726.76     7952.88    171.99 o
   8   2  11      512.11      471.43     17.20 o
  10   2  11       18.33       23.63     12.81 o
  12   2  11     1141.29     1069.71     37.39 o
  14   2  11     3363.40     3261.50     81.04 o
  16   2  11     1442.36     1347.32     39.19 o
  18   2  11       32.53       31.83     15.60 o
  20   2  11      296.03      280.62     20.22 o
 -17   3  11       35.72       41.13     17.17 o
 -15   3  11      484.85      397.09     22.64 o
 -13   3  11      572.90      459.37     21.20 o
 -11   3  11       59.26       50.01     13.22 o
  -9   3  11      187.68      159.57     14.52 o
  -7   3  11       27.88       18.87     11.92 o
  -5   3  11      855.48      719.71     25.77 o
  -3   3  11     1082.36     1049.59     32.35 o
  -1   3  11      108.04      117.85     12.91 o
   1   3  11        9.91       14.56     11.23 o
   3   3  11        9.11       24.58     12.00 o
   5   3  11     2220.87     2079.39     54.40 o
   7   3  11       87.52       95.39     13.88 o
   9   3  11       14.64       30.11     11.20 o
  11   3  11      146.45      133.50     13.29 o
  13   3  11      395.27      352.84     25.06 o
  15   3  11      221.70      209.91     17.84 o
  17   3  11        0.92      -11.53     15.04 o
 -12   4  11     1418.74     1420.61     42.93 o
 -10   4  11      230.00      214.63     17.60 o
  -8   4  11       93.79       69.19     16.87 o
  -6   4  11      841.33      839.98     33.13 o
  -4   4  11     1866.25     1980.41     54.09 o
  -2   4  11      666.30      698.33     27.27 o
   0   4  11       51.16       69.88     14.80 o
   2   4  11      129.91      130.18     15.61 o
   4   4  11     1867.36     1927.38     52.45 o
   6   4  11      997.99     1147.13     35.95 o
   8   4  11      660.07      679.91     27.32 o
  10   4  11       66.56       68.93     17.07 o
  12   4  11     1788.26     1769.45     57.07 o
 -22   0  12      212.67      166.88     50.64 o
 -20   0  12     4915.28     6071.56    344.01 o
 -18   0  12     3769.10     4140.04    368.92 o
 -16   0  12     1788.31     1753.28     60.28 o
 -14   0  12      851.87      913.83     45.29 o
 -12   0  12    21544.56    22496.63    795.86 o
 -10   0  12    10089.27    11462.65    527.30 o
  -8   0  12     2088.20     2244.30     72.79 o
  -6   0  12        2.74        0.09     12.09 o
  -4   0  12     5959.56     6851.83    274.88 o
  -2   0  12    15923.67    17304.16    660.45 o
   0   0  12     2453.75     2332.91     89.90 o
   2   0  12     1564.62     1502.23     51.97 o
   4   0  12     1353.20     1438.98     60.94 o
   6   0  12     4270.52     4018.77    204.15 o
   8   0  12     8096.87     8051.67    411.52 o
  10   0  12     3034.03     3044.18    164.77 o
  12   0  12       48.31       16.92     37.69 o
  14   0  12     2179.94     2275.24     84.73 o
  16   0  12     3910.74     3791.82    214.01 o
  18   0  12     1830.69     1768.49    123.09 o
  20   0  12      248.16      205.57     35.37 o
 -21   1  12       35.37       26.58     25.99 o
 -19   1  12      622.25      662.72     32.95 o
 -17   1  12      167.04      198.01     17.43 o
 -15   1  12       99.52      101.11     14.61 o
 -13   1  12       18.14       14.06     13.46 o
 -11   1  12      245.81      245.63     16.35 o
  -9   1  12     1349.97     1357.72     34.56 o
  -7   1  12      721.50      725.38     24.53 o
  -5   1  12        1.61      -11.94      8.16 o
  -3   1  12      719.06      697.92     29.24 o
  -1   1  12     2452.99     2451.00     64.15 o
   1   1  12     1037.11     1002.80     34.46 o
   3   1  12       10.53       -9.86     11.17 o
   5   1  12     1100.59     1073.12     33.46 o
   7   1  12      413.81      365.49     16.98 o
   9   1  12      383.60      397.19     18.13 o
  11   1  12      352.45      343.55     17.17 o
  13   1  12        0.80       -2.81     14.59 o
  15   1  12      408.54      423.93     19.72 o
  17   1  12      273.83      282.57     17.69 o
  19   1  12      421.93      387.78     22.47 o
  21   1  12       21.08       29.01     18.96 o
 -20   2  12      945.18      913.32     36.57 o
 -18   2  12     1507.91     1363.84     46.00 o
 -16   2  12      231.41      214.21     27.96 o
 -14   2  12       99.61       84.05     15.25 o
 -12   2  12     2442.30     2251.44     58.78 o
 -10   2  12     1655.15     1615.89     47.55 o
  -8   2  12     3271.39     2949.49     74.05 o
  -6   2  12      288.35      239.42     14.83 o
  -4   2  12     1629.69     1554.59     42.95 o
  -2   2  12     2631.28     2630.75    106.18 o
   0   2  12     4560.90     4403.61    108.05 o
   2   2  12       68.12       42.36      9.99 o
   4   2  12     3597.51     3426.44     76.85 o
   6   2  12      238.69      270.69     13.30 o
   8   2  12     1850.23     1707.76     50.05 o
  10   2  12      610.41      549.70     27.01 o
  12   2  12        0.05       10.18     14.28 o
  14   2  12      208.40      239.42     16.83 o
  16   2  12     1039.34     1009.58     36.48 o
  18   2  12      869.60      793.47     31.89 o
 -17   3  12      644.39      687.74     35.50 o
 -15   3  12      255.78      230.72     20.02 o
 -13   3  12      298.96      260.93     17.57 o
 -11   3  12     2346.29     2239.84     59.18 o
  -9   3  12     1674.68     1724.03     54.41 o
  -7   3  12      741.47      744.56     39.44 o
  -5   3  12       96.20       74.49     14.85 o
  -3   3  12     1558.11     1452.25     51.94 o
  -1   3  12     2647.22     2712.47     76.41 o
   1   3  12     1338.70     1415.12     46.17 o
   3   3  12      384.25      395.73     19.89 o
   5   3  12      780.29      718.21     28.63 o
   7   3  12     1755.58     1830.35     68.97 o
   9   3  12     2960.72     2955.81     90.26 o
  11   3  12      326.87      317.07     19.48 o
  13   3  12      180.78      156.02     16.12 o
  15   3  12     1009.20      972.38     33.10 o
 -10   4  12        0.91        5.44     17.50 o
  -8   4  12       10.16       34.01     17.37 o
  -6   4  12      157.30      154.16     18.68 o
  -4   4  12       18.64       34.55     15.45 o
  -2   4  12       18.33       34.61     15.19 o
   0   4  12        7.64       22.47     14.68 o
   2   4  12       16.22       49.58     15.34 o
   4   4  12       29.40       19.29     14.93 o
   6   4  12       24.39       31.80     15.29 o
   8   4  12       33.37       31.79     15.61 o
  10   4  12       13.39       50.09     18.35 o
 -19   1  13      934.14      925.08     58.70 o
 -17   1  13     1066.52     1151.00     41.03 o
 -15   1  13     3075.66     3207.06     90.03 o
 -13   1  13      125.20      124.21     21.70 o
 -11   1  13       72.22       62.85     16.01 o
  -9   1  13     1709.92     1648.54     45.46 o
  -7   1  13     7905.37     8911.19    194.33 o
  -5   1  13     3290.92     3294.92     99.62 o
  -3   1  13      254.58      268.14     17.49 o
  -1   1  13      663.48      670.28     22.25 o
   1   1  13     9936.97    10072.51    260.72 o
   3   1  13     7056.48     7101.89    215.78 o
   5   1  13     1775.08     1758.15     73.26 o
   7   1  13     1277.90     1297.36     38.12 o
   9   1  13     5655.33     5686.34    174.48 o
  11   1  13     2633.64     2661.99     84.92 o
  13   1  13     1919.40     1839.88     58.58 o
  15   1  13       18.98       14.87     17.48 o
  17   1  13     1632.71     1644.29     47.56 o
  19   1  13     1340.54     1425.17    103.48 o
 -18   2  13      397.69      399.44     24.83 o
 -16   2  13     1385.26     1336.15     45.13 o
 -14   2  13     1513.92     1527.32     49.09 o
 -12   2  13        1.26        7.11     14.09 o
 -10   2  13      380.66      356.40     17.97 o
  -8   2  13     4305.18     4253.73    104.58 o
  -6   2  13     1825.91     1807.85     54.50 o
  -4   2  13      153.63      177.18     14.17 o
  -2   2  13      321.63      304.98     17.48 o
   0   2  13     2228.60     2332.46     72.82 o
   2   2  13     3192.71     3373.27    102.81 o
   4   2  13       59.01       61.10     10.95 o
   6   2  13        1.71       -9.42     12.47 o
   8   2  13      382.98      438.62     19.90 o
  10   2  13     1227.55     1182.86     41.77 o
  12   2  13      700.01      684.81     26.28 o
  14   2  13        9.95        3.59     18.21 o
  16   2  13        2.23        6.84     15.44 o
  18   2  13      243.21      254.70     20.82 o
 -15   3  13       99.68       55.23     17.90 o
 -13   3  13       16.75       12.55     16.28 o
 -11   3  13       14.70        2.22     14.23 o
  -9   3  13      676.62      522.12     25.77 o
  -7   3  13      527.62      439.07     22.29 o
  -5   3  13       15.99        3.40     13.36 o
  -3   3  13        0.73      -11.32     12.89 o
  -1   3  13      200.96      199.41     15.54 o
   1   3  13      726.80      629.56     27.73 o
   3   3  13       83.26       68.06     14.87 o
   5   3  13       93.59      111.66     15.55 o
   7   3  13      236.43      246.89     16.91 o
   9   3  13      258.65      259.23     20.40 o
  11   3  13      179.70      160.88     18.97 o
  13   3  13      105.36      102.65     16.84 o
  -8   4  13     1562.80     1607.58     60.58 o
  -6   4  13      542.13      561.43     27.79 o
  -4   4  13      413.54      425.54     23.99 o
  -2   4  13      297.37      278.54     19.55 o
   0   4  13     1269.92     1287.51     40.20 o
   2   4  13      977.84     1076.49     35.98 o
   4   4  13      466.35      493.43     23.26 o
   6   4  13       32.57       30.74     16.45 o
 -20   0  14      835.30      870.18    103.68 o
 -18   0  14      301.53      324.60     28.45 o
 -16   0  14     2393.44     2645.39    261.22 o
 -14   0  14     1957.12     2266.88    136.09 o
 -12   0  14     1644.43     1808.41     62.55 o
 -10   0  14     3026.04     3430.65    175.48 o
  -8   0  14      472.35      551.02     38.98 o
  -6   0  14     4692.10     5407.30    309.26 o
  -4   0  14     6947.89     7945.41    362.42 o
  -2   0  14     3706.26     4064.09    233.89 o
   0   0  14        0.40       -7.87     11.93 o
   2   0  14     4024.51     4322.83    136.84 o
   4   0  14     4106.75     4374.94    234.75 o
   6   0  14     3719.23     3600.61    179.17 o
   8   0  14      488.44      403.28     37.56 o
  10   0  14      203.17      198.62     19.15 o
  12   0  14     3204.65     3258.05    237.10 o
  14   0  14     2005.62     2056.00     91.15 o
  16   0  14     1003.45      905.60     54.12 o
  18   0  14        3.18      -33.01     37.78 o
 -19   1  14      153.42      131.64     18.79 o
 -17   1  14       33.79       19.39     16.01 o
 -15   1  14      567.64      623.07     29.48 o
 -13   1  14      681.81      718.32     30.56 o
 -11   1  14      540.26      614.02     27.44 o
  -9   1  14      426.26      436.75     27.12 o
  -7   1  14      144.89      153.38     13.11 o
  -5   1  14       89.64       94.14     11.53 o
  -3   1  14     1278.36     1380.00     43.49 o
  -1   1  14       68.44       64.65     11.01 o
   1   1  14       73.19       70.34     12.33 o
   3   1  14       10.34        0.50     18.54 o
   5   1  14     2386.43     2562.42     84.18 o
   7   1  14     1120.40     1131.14     36.60 o
   9   1  14      245.29      257.07     16.99 o
  11   1  14      258.95      248.55     17.48 o
  13   1  14      552.70      546.35     30.04 o
  15   1  14      338.95      322.24     19.66 o
  17   1  14        9.74       -1.31     17.81 o
 -16   2  14      336.67      327.81     22.33 o
 -14   2  14     1738.09     1638.49     51.92 o
 -12   2  14     1352.53     1159.23     40.46 o
 -10   2  14        7.12        5.34     13.37 o
  -8   2  14      251.80      279.78     18.70 o
  -6   2  14      552.82      543.66     22.13 o
  -4   2  14     2934.13     2790.47    100.81 o
  -2   2  14      502.51      485.91     21.03 o
   0   2  14       66.70       67.81     13.57 o
   2   2  14      122.77      127.27     14.31 o
   4   2  14     1770.63     1705.49     47.31 o
   6   2  14     2782.55     2748.21     70.83 o
   8   2  14       54.42       53.56     20.95 o
  10   2  14      283.81      290.12     18.13 o
  12   2  14     1581.59     1403.28     51.61 o
  14   2  14      535.77      463.20     37.82 o
  16   2  14      110.26       67.48     17.19 o
 -13   3  14      493.68      519.39     26.91 o
 -11   3  14      848.92      843.35     62.88 o
  -9   3  14        1.42        2.77     16.17 o
  -7   3  14      342.23      343.87     21.48 o
  -5   3  14     1798.84     1851.95     55.63 o
  -3   3  14     1784.03     1817.25     58.91 o
  -1   3  14      216.96      217.29     17.16 o
   1   3  14      127.40      130.18     15.87 o
   3   3  14     1054.64     1084.40     40.25 o
   5   3  14     2449.05     2580.87    104.09 o
   7   3  14      433.22      470.94     25.65 o
   9   3  14       17.73       24.44     17.66 o
  11   3  14      399.35      439.13     25.44 o
  -4   4  14       29.04       11.58     18.08 o
  -2   4  14        0.82       -1.39     17.91 o
   0   4  14      165.26      164.09     19.85 o
   2   4  14        0.66        3.36     17.33 o
 -17   1  15      345.04      367.09     23.63 o
 -15   1  15       41.15       10.44     21.81 o
 -13   1  15     1537.53     1605.45     51.51 o
 -11   1  15     5985.63     6298.74    191.08 o
  -9   1  15      515.04      553.57     27.34 o
  -7   1  15      189.07      169.97     14.91 o
  -5   1  15     1251.34     1299.13     69.63 o
  -3   1  15     2255.59     2446.24     68.61 o
  -1   1  15     2204.33     2256.43     63.98 o
   1   1  15      817.64      818.14     31.66 o
   3   1  15       87.81       91.46     14.25 o
   5   1  15     1272.23     1362.64     62.91 o
   7   1  15      597.67      598.72     41.55 o
   9   1  15     2763.83     2719.06    116.77 o
  11   1  15      235.45      224.91     17.99 o
  13   1  15      221.51      207.21     18.17 o
  15   1  15      925.27      944.23     71.31 o
 -14   2  15        1.67        0.21     17.57 o
 -12   2  15      633.94      661.92     33.07 o
 -10   2  15     1171.98     1216.94     41.89 o
  -8   2  15     1153.71     1243.11     54.15 o
  -6   2  15      209.58      173.40     16.13 o
  -4   2  15      823.65      843.12     32.71 o
  -2   2  15     2033.85     2130.23     75.90 o
   0   2  15     1479.24     1575.09     73.81 o
   2   2  15      439.04      432.97     53.37 o
   4   2  15      205.68      219.39     19.94 o
   6   2  15     1700.15     1793.77     72.16 o
   8   2  15      968.84     1070.22     35.62 o
  10   2  15      496.84      501.55     23.28 o
  12   2  15        1.35        3.06     15.63 o
  14   2  15      335.09      318.92     35.27 o
 -11   3  15      134.84       65.34     18.92 o
  -9   3  15      145.43      124.20     18.93 o
  -7   3  15        1.22      -14.83     16.81 o
  -5   3  15      173.24      162.03     17.65 o
  -3   3  15       52.43       25.56     15.37 o
  -1   3  15      455.34      375.00     20.79 o
   1   3  15       59.87       50.33     16.06 o
   3   3  15      146.39      164.61     19.84 o
   5   3  15      137.90      111.55     25.70 o
   7   3  15       99.30       92.91     20.04 o
   9   3  15       73.06       31.14     19.16 o
 -16   0  16     1448.32     1867.93    131.82 o
 -14   0  16     1673.38     2186.21    146.28 o
 -12   0  16      113.85      143.06     27.49 o
 -10   0  16      452.25      460.59     34.49 o
  -8   0  16     4086.40     5590.24    228.34 o
  -6   0  16     2747.87     3389.05    217.01 o
  -4   0  16      600.35      710.27    104.49 o
  -2   0  16      319.70      400.06     74.75 o
   0   0  16     3810.42     4667.64    332.75 o
   2   0  16     5159.83     5991.84    259.61 o
   4   0  16     1487.43     1675.92     78.38 o
   6   0  16       19.06       58.47     27.71 o
   8   0  16     4926.17     5567.63    536.10 o
  10   0  16     2115.25     2201.98    200.13 o
  12   0  16      359.00      304.70     59.48 o
  14   0  16       93.53       50.05     29.55 o
 -15   1  16      265.41      310.05     30.40 o
 -13   1  16        1.89        4.53     26.22 o
 -11   1  16       74.40       42.53     16.57 o
  -9   1  16      212.05      237.16     19.03 o
  -7   1  16     1878.97     1987.28    100.12 o
  -5   1  16        4.22        3.64     18.05 o
  -3   1  16       14.42        8.87     12.93 o
  -1   1  16       47.27       58.58     13.85 o
   1   1  16      988.56     1128.48     64.14 o
   3   1  16      108.62      124.99     15.88 o
   5   1  16      105.76       99.33     15.52 o
   7   1  16      109.34       83.61     19.29 o
   9   1  16       53.33       61.05     20.10 o
  11   1  16      387.17      361.40     21.25 o
  13   1  16      145.00      115.17     18.13 o
 -12   2  16        8.93        1.03     18.23 o
 -10   2  16       24.74       11.33     16.39 o
  -8   2  16     2489.52     2291.72    101.86 o
  -6   2  16     1188.00     1164.35     52.29 o
  -4   2  16        9.66        5.06     14.49 o
  -2   2  16      261.86      250.67     18.40 o
   0   2  16     1288.81     1309.64     61.25 o
   2   2  16     1696.36     1663.26     55.39 o
   4   2  16       63.61       26.02     27.29 o
   6   2  16       71.82       25.07     26.91 o
   8   2  16      730.84      752.13     31.05 o
  10   2  16      395.12      395.26     40.33 o
  12   2  16      426.75      396.48     31.29 o
  -7   3  16      806.18      926.25     42.69 o
  -5   3  16      133.93      120.38     18.97 o
  -3   3  16       57.28       61.14     16.97 o
  -1   3  16      553.36      556.05     25.18 o
   1   3  16      877.05     1019.14     44.77 o
   3   3  16      637.79      687.06     33.08 o
   5   3  16      123.71      106.90     20.85 o
 -13   1  17      849.44      954.04     42.61 o
 -11   1  17      863.30      926.98     41.15 o
  -9   1  17        0.69        3.11     16.72 o
  -7   1  17      858.00      940.28     51.74 o
  -5   1  17     2399.29     2447.08     81.43 o
  -3   1  17     2232.53     2369.53    106.86 o
  -1   1  17       32.25        9.74     14.69 o
   1   1  17      567.94      662.77     34.67 o
   3   1  17     1356.21     1588.00     96.71 o
   5   1  17     2505.21     2635.97     87.70 o
   7   1  17      449.10      421.32     33.26 o
   9   1  17      125.02      119.74     18.11 o
  11   1  17      692.83      702.00     32.68 o
 -10   2  17       32.74       20.06     18.88 o
  -8   2  17      285.67      232.51     20.17 o
  -6   2  17       71.43       92.13     17.92 o
  -4   2  17      877.60     1014.00     39.60 o
  -2   2  17      421.56      488.12     27.27 o
   0   2  17        8.41      -20.47     32.59 o
   2   2  17      101.04      109.65     22.04 o
   4   2  17      681.86      780.20     38.35 o
   6   2  17     1063.61     1139.05     48.73 o
   8   2  17       16.62      -28.90     34.10 o
  -8   0  18      255.14      215.41     38.58 o
  -6   0  18       18.18       -7.56     27.71 o
  -4   0  18     1529.16     1932.69    184.86 o
  -2   0  18      539.75      705.27     54.66 o
   0   0  18     1185.55     1436.37     73.38 o
   2   0  18      240.13      283.92     35.04 o
   4   0  18      575.06      715.86     47.47 o
   6   0  18      266.56      328.89     37.45 o
   8   0  18      829.98      901.75    131.82 o
  10   0  18     2213.67     2251.24    225.05 o
  -9   1  18       12.76       -4.82     32.15 o
  -7   1  18       81.48       53.14     28.48 o
  -5   1  18        0.92        9.78     24.30 o
  -3   1  18      460.80      518.56     47.58 o
  -1   1  18      332.24      415.10     32.88 o
   1   1  18       79.19       79.12     22.09 o
   3   1  18        3.99      -17.44     21.50 o
   5   1  18      287.36      296.14     26.29 o
   7   1  18      471.62      515.01     31.10 o
   9   1  18       24.44       17.55     29.24 o
  -6   2  18        0.73      -32.07     23.09 o
  -4   2  18      112.44      116.23     19.98 o
  -2   2  18      491.53      474.91     28.03 o
   0   2  18      511.20      484.70     30.63 o
   2   2  18        9.88      -17.38     31.79 o
   4   2  18      102.80       83.98     31.79 o
  -5   1  19      128.13      185.88     35.75 o
  -3   1  19       14.70       -8.03     26.17 o
  -1   1  19      768.82     1003.88     86.19 o
   1   1  19     1306.58     1544.11    131.31 o
   3   1  19      484.31      601.77     51.66 o
 
